# Supplementary material for: TRAIP modulates the IGFBP3/AKT pathway to enhance the invasion and proliferation of osteosarcoma by promoting KANK1 degradation
Source: Cell Death Dis. 2021 Aug 4;12(8):767. doi: 10.1038/s41419-021-04057-0 (PMC8339131; doi:10.1038/s41419-021-04057-0)
Supplement: Supplementary file 2 — Table S3 [file 41419_2021_4057_MOESM2_ESM.xls]

gene_id	Nc_3_count	shkank1_2_count	Nc_2_count	shkank1_3_count	shkank1_1_count	Nc_1_count	Nc_3_fpkm	shkank1_2_fpkm	Nc_2_fpkm	shkank1_3_fpkm	shkank1_1_fpkm	Nc_1_fpkm	shkank1vsNc_shkank1	shkank1vsNc_Nc	shkank1vsNc_log2FoldChange	shkank1vsNc_pvalue	shkank1vsNc_padj	gene_name	gene_chr	gene_start	gene_end	gene_strand	gene_length	gene_biotype	gene_description	tf_family
ENSG00000156508	236610	246226	257078	232141	255869	231661	2324.77673810553	2390.89701566123	2351.54154717992	2338.72603776605	2401.14483468336	2338.59873544485	244312.790958831	240343.534184693	0.0236357441885659	0.201968150258888	0.570316080285005	EEF1A1	6	73515750	73523797	-	5948	protein_coding	eukaryotic translation elongation factor 1 alpha 1 [Source:HGNC Symbol;Acc:HGNC:3189]	-
ENSG00000198804	150309	174846	169594	145571	168124	153193	5696.65249299175	6548.9133981174	5983.90669810958	5657.03611626502	6085.7903267817	5965.24507759537	162471.928207176	156734.56266034	0.0518689189971178	0.413066393364842	0.758427102040257	MT-CO1	MT	5904	7445	+	1542	protein_coding	mitochondrially encoded cytochrome c oxidase I [Source:HGNC Symbol;Acc:HGNC:7419]	-
ENSG00000210082	93225	101163	105482	93470	104869	96183	3494.66372948194	3747.77495440031	3681.21297482594	3592.73005626043	3754.67764259934	3704.46885029831	99636.7415920306	97707.4656934793	0.0282203267391975	0.272835475379316	0.645221381494525	MT-RNR2	MT	1671	3229	+	1559	Mt_rRNA	mitochondrially encoded 16S RNA [Source:HGNC Symbol;Acc:HGNC:7471]	-
ENSG00000111640	83057	87384	90803	82789	93066	84770	1628.29609033404	1693.04251651674	1657.28395126598	1664.2138060527	1742.61206801873	1707.47341594453	87570.9154489715	85736.7737116059	0.0305733908177573	0.199514323714905	0.568099925334658	GAPDH	12	6533927	6538374	+	2981	protein_coding	glyceraldehyde-3-phosphate dehydrogenase [Source:HGNC Symbol;Acc:HGNC:4141]	-
ENSG00000074800	79326	83271	88463	79820	87380	78125	878.678266246735	911.563470341158	912.253587643378	906.578460321003	924.440361258584	889.11714955369	83349.5768839067	81449.1332213532	0.0332576968029772	0.108716980798815	0.428573040989038	ENO1	1	8861000	8879250	-	5276	protein_coding	enolase 1 [Source:HGNC Symbol;Acc:HGNC:3350]	-
ENSG00000167658	78091	76707	83798	73293	81993	73580	1133.28325111771	1100.14844216243	1132.16761364426	1090.63474350382	1136.49307134669	1097.11435497849	77180.8283992449	77999.4052670116	-0.0152176457431675	0.499925081012002	0.811111123415826	EEF2	19	3976056	3985469	-	4027	protein_coding	eukaryotic translation elongation factor 2 [Source:HGNC Symbol;Acc:HGNC:3214]	-
ENSG00000198938	72885	77818	84634	69203	76799	75396	5433.01884121708	5732.73573033093	5873.37199376726	5289.41105887961	5467.78145342003	5774.38832624472	74468.7001898513	77136.9895399686	-0.0507935059778967	0.0996597659079388	0.41037242370533	MT-CO3	MT	9207	9990	+	784	protein_coding	mitochondrially encoded cytochrome c oxidase III [Source:HGNC Symbol;Acc:HGNC:7422]	-
ENSG00000184009	72669	72582	77491	70072	77487	69724	1418.93199885812	1400.61938893271	1408.65049471962	1402.93082061866	1445.08627171925	1398.77970034101	73247.9097356826	72863.8935938995	0.00760230288647023	0.706984338761889	0.911555740286313	ACTG1	17	81509971	81523847	-	2993	protein_coding	actin gamma 1 [Source:HGNC Symbol;Acc:HGNC:144]	-
ENSG00000198712	68754	69505	78139	63203	70460	69239	5874.36575941927	5868.91562390394	6215.41956907203	5537.070473338	5749.87207182684	6078.10822567473	67593.8983034728	71581.3069323873	-0.0826937925611706	0.00154708054910313	0.025758427944798	MT-CO2	MT	7586	8269	+	684	protein_coding	mitochondrially encoded cytochrome c oxidase II [Source:HGNC Symbol;Acc:HGNC:7421]	-
ENSG00000140988	66405	68038	74416	63287	74389	63666	1608.28338315749	1628.51640128879	1677.90629675124	1571.64931317562	1720.77086321837	1584.2509880644	68398.0995176242	67696.2363249106	0.0148824656279132	0.620933034061053	0.8767295609326	RPS2	16	1962052	1964860	-	2413	protein_coding	ribosomal protein S2 [Source:HGNC Symbol;Acc:HGNC:10404]	-
ENSG00000044574	68261	65844	68990	60324	70116	58006	1020.79188036203	973.104701983424	960.484351254028	924.983606849971	1001.46141792281	891.234740120735	65271.570343231	64662.902733927	0.013518422731338	0.818067157085861	0.952517643085259	HSPA5	9	125234853	125241330	-	3908	protein_coding	heat shock protein family A (Hsp70) member 5 [Source:HGNC Symbol;Acc:HGNC:5238]	-
ENSG00000198886	63102	65060	72415	62786	66689	60951	2676.16583748887	2726.85949686274	2859.1571142176	2730.31061694376	2701.32372422518	2655.86112113129	64758.7045612238	65018.1859434338	-0.00583500938643123	0.824120633009877	0.953193817375956	MT-ND4	MT	10760	12137	+	1378	protein_coding	mitochondrially encoded NADH:ubiquinone oxidoreductase core subunit 4 [Source:HGNC Symbol;Acc:HGNC:7459]	-
ENSG00000067225	57702	62371	64011	60554	65142	58651	393.439977921327	420.290072600247	406.332743446607	423.359979167926	424.229864444328	410.882523912372	62596.2854952406	59771.055918497	0.0666319738361541	0.00182841932542547	0.029009528869304	PKM	15	72199029	72231822	-	8571	protein_coding	pyruvate kinase M1/2 [Source:HGNC Symbol;Acc:HGNC:9021]	-
ENSG00000089157	58621	59920	62675	56060	63632	56739	856.256314027186	864.970255321494	852.284312751422	839.62043831939	887.725443097599	851.504347261753	59744.1600524144	59000.4183914379	0.0181159319363692	0.425007402311787	0.764594999648322	RPLP0	12	120196686	120201235	-	4001	protein_coding	ribosomal protein lateral stalk subunit P0 [Source:HGNC Symbol;Acc:HGNC:10371]	-
ENSG00000174444	56536	57712	62088	53968	61309	57063	586.132980842872	591.311070617459	599.264207513909	573.702508408426	607.082680137021	607.827449757102	57540.5870878918	58226.632963091	-0.0170541109912282	0.482070306307683	0.800714747125754	RPL4	15	66498015	66524532	-	5637	protein_coding	ribosomal protein L4 [Source:HGNC Symbol;Acc:HGNC:10353]	-
ENSG00000075624	51332	60502	56249	60656	63224	50506	852.487529034377	992.998023983819	869.669506783118	1032.88735338933	1002.84623232414	861.782064396557	61393.0206576904	52376.9838336748	0.229097593481089	1.2417170738963e-26	1.06233671506728e-23	ACTB	7	5527147	5563784	-	3519	protein_coding	actin beta [Source:HGNC Symbol;Acc:HGNC:132]	-
ENSG00000196924	54531	55540	59010	53947	57833	52456	301.072934293855	303.049054179315	303.314698029858	305.404123067161	304.96956761565	297.562399372166	55693.1303573952	54993.6171106375	0.0182027755755613	0.337232259328849	0.705406216471602	FLNA	X	154348524	154374638	-	10585	protein_coding	filamin A [Source:HGNC Symbol;Acc:HGNC:3754]	-
ENSG00000109971	49306	58456	54219	57440	59804	50106	594.246596408997	696.265425742394	608.356318095451	709.840389562284	688.41399998471	620.45643562725	58502.6585893784	50920.4152524062	0.200246173744473	4.22724082506206e-19	2.14698875578358e-16	HSPA8	11	123057489	123063230	-	4849	protein_coding	heat shock protein family A (Hsp70) member 8 [Source:HGNC Symbol;Acc:HGNC:5241]	-
ENSG00000161016	54991	54371	59735	52796	59237	47958	1488.53170955506	1454.49622428555	1505.34113480677	1465.36845279997	1531.48257124106	1333.7737464694	55358.3404471234	53819.9605524218	0.0406448412324383	0.465362664885623	0.789397059971345	RPL8	8	144789765	144792587	-	2159	protein_coding	ribosomal protein L8 [Source:HGNC Symbol;Acc:HGNC:10368]	-
ENSG00000142541	50933	50640	56419	48626	54616	47474	1256.47343873673	1234.60080594057	1295.74346472768	1229.99103142602	1286.84569568122	1203.27393264624	51191.956132323	51247.2673325646	-0.00159110750372648	0.953929263694593	0.987971583807204	RPL13A	19	49487554	49492308	+	2369	protein_coding	ribosomal protein L13a [Source:HGNC Symbol;Acc:HGNC:10304]	-
ENSG00000127022	49968	51512	54086	49939	53044	49543	468.35442174264	477.166421082896	471.962083410353	479.956462279352	474.866413420572	477.111172909012	51429.8401869817	50906.8602140463	0.0147445608995627	0.441189937185911	0.77425691397056	CANX	5	179678628	179730925	+	6235	protein_coding	calnexin [Source:HGNC Symbol;Acc:HGNC:1473]	-
ENSG00000080824	44313	54870	49191	55281	57070	47323	493.465099197022	603.863880740476	509.976928113019	631.219670114676	606.995807308029	541.442304930013	55685.3697147412	46701.2752876621	0.253850629449281	1.82681599066637e-17	6.53410688008768e-15	HSP90AA1	14	102080738	102139699	-	5248	protein_coding	heat shock protein 90 alpha family class A member 1 [Source:HGNC Symbol;Acc:HGNC:5253]	-
ENSG00000096384	45516	51219	50452	50206	52487	46757	892.62067204445	992.687951613077	921.129787124298	1009.5732094854	983.121358954859	942.115432648305	51245.4362686743	47305.6799172258	0.115400874396474	9.14203587238296e-07	5.2411197408579e-05	HSP90AB1	6	44246166	44253888	+	2980	protein_coding	heat shock protein 90 alpha family class B member 1 [Source:HGNC Symbol;Acc:HGNC:5258]	-
ENSG00000167526	44547	45815	47574	42090	49428	40742	421.804938609116	428.725873000425	419.374919772891	408.649966912653	447.011571648047	396.360320302675	45662.6280196545	43997.1120317743	0.0536180557978441	0.0838086404918955	0.371955187370655	RPL13	16	89560657	89566828	+	6172	protein_coding	ribosomal protein L13 [Source:HGNC Symbol;Acc:HGNC:10303]	-
ENSG00000231500	42763	41593	45697	38488	45060	46094	1316.7128464227	1265.67428881446	1309.93632409188	1215.14357670726	1325.154831704	1458.21624813455	41610.2975746205	44659.4022458869	-0.101993172567696	0.103038668617545	0.41770923057215	RPS18	6	33272010	33276510	+	1898	protein_coding	ribosomal protein S18 [Source:HGNC Symbol;Acc:HGNC:10401]	-
ENSG00000198899	40411	42133	47148	39722	42576	40576	3467.94021002974	3573.33054110349	3766.81999033997	3495.28388680321	3489.7104214634	3577.63362434994	41417.2325849339	42413.8711611088	-0.0343753209306227	0.211618907463104	0.584916780360638	MT-ATP6	MT	8527	9207	+	681	protein_coding	mitochondrially encoded ATP synthase membrane subunit 6 [Source:HGNC Symbol;Acc:HGNC:7414]	-
ENSG00000100316	41885	39444	45065	37660	42743	41000	511.34522874458	475.89971256974	512.194194368575	471.427972305703	498.394473918501	514.273531675905	39864.5815837518	42403.908402345	-0.0890274021822446	0.00017455655337464	0.00457881600620931	RPL3	22	39312882	39320389	-	4787	protein_coding	ribosomal protein L3 [Source:HGNC Symbol;Acc:HGNC:10332]	-
ENSG00000137818	39985	39847	43312	37851	43379	35236	714.390502096952	703.579222132853	720.421056462082	693.418259209543	740.236741049897	646.81457993846	40269.0708390059	39221.3214411535	0.0380202777841847	0.475967736670389	0.796576260578001	RPLP1	15	69452784	69456194	+	3271	protein_coding	ribosomal protein lateral stalk subunit P1 [Source:HGNC Symbol;Acc:HGNC:10372]	-
ENSG00000168028	36780	38231	39923	36341	40436	37083	546.104494496467	560.994350879998	551.857288285962	553.273976752408	573.435721378599	565.70955613464	38263.9964132527	37719.1215381974	0.0207647318645062	0.36143327335553	0.721698539723556	RPSA	3	39406689	39412542	+	3936	protein_coding	ribosomal protein SA [Source:HGNC Symbol;Acc:HGNC:6502]	-
ENSG00000115053	36416	38224	39844	36844	38714	36527	307.143122238418	318.612999322796	312.860743954112	318.63587565265	311.866789520163	316.531683023749	37881.6291018652	37379.5245861595	0.0192304706253567	0.368633899097235	0.728157461545144	NCL	2	231453531	231483641	-	6929	protein_coding	nucleolin [Source:HGNC Symbol;Acc:HGNC:7667]	-
ENSG00000125148	35003	38576	39316	35815	42150	35357	1574.7631101957	1715.16522118916	1646.71665842897	1652.16822017697	1811.17357413966	1634.33093458493	38748.3010332715	36333.7182560852	0.0928671793739539	0.00195901730704038	0.0303456692046004	MT2A	16	56608199	56609497	+	1299	protein_coding	metallothionein 2A [Source:HGNC Symbol;Acc:HGNC:7406]	-
ENSG00000148303	35516	36440	39735	34827	37827	36780	925.779489343147	938.729962368535	964.264798516896	930.848315972173	941.755003559632	985.030913489213	36306.709252161	37129.8985024381	-0.0323222546294169	0.186155686049346	0.551846299565892	RPL7A	9	133348214	133351426	+	2242	protein_coding	ribosomal protein L7a [Source:HGNC Symbol;Acc:HGNC:10364]	-
ENSG00000187514	33053	38767	37103	36927	39403	32630	571.834500463327	662.827424201686	597.596554296496	655.06265472145	651.090394914767	580.004245085166	38312.4565754797	34040.5427313752	0.170480405960295	3.85327126045896e-14	9.74001885427831e-12	PTMA	2	231706895	231713541	+	3378	protein_coding	prothymosin alpha [Source:HGNC Symbol;Acc:HGNC:9623]	-
ENSG00000135486	35488	36124	38682	34610	37809	34731	407.217997553916	409.656714215845	413.232002676622	407.217452649035	414.374631858701	409.465537562699	36120.8898728715	36081.7762743147	0.00156416593982056	0.937771274448582	0.982839236649538	HNRNPA1	12	54280193	54287088	+	5093	protein_coding	heterogeneous nuclear ribonucleoprotein A1 [Source:HGNC Symbol;Acc:HGNC:5031]	-
ENSG00000182718	32386	35261	35993	33419	36856	32300	214.491915570398	230.795345001665	221.927566268151	226.948026536882	233.138686279386	219.791436036645	35116.2683166685	33353.9978404032	0.0742808934820235	0.000806129799628605	0.015484932005992	ANXA2	15	60347134	60402883	-	8824	protein_coding	annexin A2 [Source:HGNC Symbol;Acc:HGNC:537]	-
ENSG00000163359	29808	35058	31982	33739	35538	28770	88.7289386539879	103.133175488722	88.6293687153314	102.977892478787	101.036422788332	87.9887076471963	34735.4223102855	30008.1911875332	0.211005679206179	5.86243158842878e-25	4.07512275790656e-22	COL6A3	2	237324003	237414375	-	19633	protein_coding	collagen type VI alpha 3 chain [Source:HGNC Symbol;Acc:HGNC:2213]	-
ENSG00000147604	31672	31547	34415	30039	34115	31366	636.721584822708	626.773972883196	644.11208222335	619.211336575052	655.046286521756	647.869969938783	31832.6879478788	32296.0550208147	-0.0207764735064644	0.395126434011722	0.74699918393309	RPL7	8	73290267	73295789	-	2907	protein_coding	ribosomal protein L7 [Source:HGNC Symbol;Acc:HGNC:10363]	-
ENSG00000065978	30702	32126	33313	30902	34820	28432	929.669266468319	961.384831971607	939.107133312223	959.461911558194	1007.03160982126	884.552970135737	32549.8718370904	30609.3721460449	0.0886489708089929	0.00123997857450531	0.021582224891468	YBX1	1	42682427	42702349	+	1930	protein_coding	Y-box binding protein 1 [Source:HGNC Symbol;Acc:HGNC:8014]	CSD
ENSG00000197956	30838	31392	32762	30468	34512	29367	1856.03469342432	1867.22939488258	1835.73454111972	1880.28281480037	1983.91263328165	1815.99269403493	32056.8449607524	30805.859810222	0.0574779960275864	0.0244765331736482	0.181287079882958	S100A6	1	153534599	153536244	-	971	protein_coding	S100 calcium binding protein A6 [Source:HGNC Symbol;Acc:HGNC:10496]	-
ENSG00000197102	30120	32213	32285	30551	31916	29522	47.7653561979377	50.485659044325	47.6648720812836	49.6778540763868	48.3413794410894	48.1014819916617	31523.9601247313	30468.2750390248	0.0491200739078407	0.0288003265186963	0.19870796001299	DYNC1H1	14	101964510	102056443	+	36852	protein_coding	dynein cytoplasmic 1 heavy chain 1 [Source:HGNC Symbol;Acc:HGNC:2961]	-
ENSG00000122406	30594	30320	33337	28962	32221	30908	481.01964886143	471.12327001661	487.969477291019	466.911367905612	483.858192686087	499.289101226829	30443.7656813696	31436.9109592234	-0.0462326142748437	0.0480082840549824	0.271938908417734	RPL5	1	92831983	92841924	+	3717	protein_coding	ribosomal protein L5 [Source:HGNC Symbol;Acc:HGNC:10360]	-
ENSG00000100345	30255	31516	33229	30066	32766	28461	196.198232183622	201.979749203657	200.611022858316	199.918474780567	202.942912589482	189.628109732629	31397.9612362959	30442.6014259094	0.0444984704575685	0.0647564628133948	0.323783517883955	MYH9	22	36281277	36388067	-	9012	protein_coding	myosin heavy chain 9 [Source:HGNC Symbol;Acc:HGNC:7579]	-
ENSG00000137309	31645	30240	33050	29352	32001	29597	794.745051445265	750.556384190587	772.740694888172	755.857236278924	767.606796936986	763.703978149772	30481.0334871739	31247.3324834825	-0.035802196722845	0.11480227737278	0.438924348209026	HMGA1	6	34236873	34246231	+	2327	protein_coding	high mobility group AT-hook 1 [Source:HGNC Symbol;Acc:HGNC:5010]	HMGI/HMGY
ENSG00000070756	30014	31119	32895	29621	31759	28807	369.119137108165	378.222290603147	376.627616963076	373.526779909775	373.045694898225	363.994938205175	30788.5094138603	30376.4683036345	0.0193569092397755	0.37285662209813	0.73134208253741	PABPC1	8	100685816	100722809	-	4752	protein_coding	poly(A) binding protein cytoplasmic 1 [Source:HGNC Symbol;Acc:HGNC:8554]	-
ENSG00000147403	30195	29740	32205	27765	31743	30093	365.726838655604	355.993088499478	363.148863546605	344.825059535477	367.216592654292	374.491453718271	29683.946642802	30665.9423481181	-0.0468327625202484	0.0683094108371229	0.333481409562668	RPL10	X	154389955	154409168	+	4825	protein_coding	ribosomal protein L10 [Source:HGNC Symbol;Acc:HGNC:10298]	-
ENSG00000196262	28154	30079	30907	28558	31921	28551	371.244022979956	391.977881909524	379.416142267668	386.12373391268	402.020668654183	386.807882731909	30127.6812659672	29038.7489928252	0.0531849416084402	0.0272966398106458	0.193114957636138	PPIA	7	44796680	44824564	+	4432	protein_coding	peptidylprolyl isomerase A [Source:HGNC Symbol;Acc:HGNC:9253]	-
ENSG00000142937	29509	29218	31152	27359	31267	28618	605.739843401809	592.735498290272	595.329180881463	575.852440849684	613.013997971431	603.567096066219	29217.0987524802	29594.844191757	-0.018422904851724	0.461832040752583	0.786238475011515	RPS8	1	44775251	44778779	+	2847	protein_coding	ribosomal protein S8 [Source:HGNC Symbol;Acc:HGNC:10441]	-
ENSG00000181163	27106	29949	30143	28914	30219	28583	413.821090268611	451.864597330882	428.423463677268	452.621007830191	440.63582600931	448.342205467141	29660.0832949352	28457.5874686826	0.0597260936856108	0.0317110398510643	0.211444955169986	NPM1	5	171387116	171411137	+	3828	protein_coding	nucleophosmin 1 [Source:HGNC Symbol;Acc:HGNC:7910]	-
ENSG00000198888	26988	29037	31072	28066	30332	28105	1649.80237666814	1754.25115908353	1768.35729983518	1759.22378583298	1770.98466299366	1765.22244535936	29100.2969056519	28543.6865665255	0.027835870015717	0.301662893748473	0.674593783632044	MT-ND1	MT	3307	4262	+	956	protein_coding	mitochondrially encoded NADH:ubiquinone oxidoreductase core subunit 1 [Source:HGNC Symbol;Acc:HGNC:7455]	-
ENSG00000177954	27691	28681	29956	25380	30568	30217	1563.57027519031	1600.48592621718	1574.71576621208	1469.43279310657	1648.5355615103	1753.01139222193	28130.6032928228	29161.0640907102	-0.0518618544175235	0.456136816322073	0.783377785225394	RPS27	1	153990755	153992155	+	1035	protein_coding	ribosomal protein S27 [Source:HGNC Symbol;Acc:HGNC:10416]	-
ENSG00000099194	26652	29791	29075	28972	30110	26433	290.483929375584	320.890006251051	295.020107784391	323.780080433139	313.440846093844	296.001144285313	29592.4927952944	27226.4252901263	0.120166731871212	5.21661912242389e-08	4.08586182250694e-06	SCD	10	100347124	100364834	+	5362	protein_coding	stearoyl-CoA desaturase [Source:HGNC Symbol;Acc:HGNC:10571]	-
ENSG00000198763	27079	27678	30852	26701	28433	28082	1518.74205487693	1534.13969031453	1610.9212384769	1535.52986482792	1523.09366296071	1618.20694111218	27566.4422824455	28497.4174734406	-0.0479503295247843	0.0642171983436253	0.322021055026109	MT-ND2	MT	4470	5511	+	1042	protein_coding	mitochondrially encoded NADH:ubiquinone oxidoreductase core subunit 2 [Source:HGNC Symbol;Acc:HGNC:7456]	-
ENSG00000198786	24786	30718	27868	27263	29856	27296	799.40593401131	979.112652117518	836.770405956076	901.600014369026	919.697643758079	904.512472471252	29229.326355064	26518.4791649128	0.140439911099137	0.0269499997821059	0.192016590375773	MT-ND5	MT	12337	14148	+	1812	protein_coding	mitochondrially encoded NADH:ubiquinone oxidoreductase core subunit 5 [Source:HGNC Symbol;Acc:HGNC:7461]	-
ENSG00000198727	27412	27099	31030	26067	28711	27145	1404.02291005114	1371.72021978439	1479.63581419431	1369.00132118135	1404.54067219082	1428.49243641688	27244.359167145	28341.2216074614	-0.056994802819657	0.0205751312989454	0.162641514077378	MT-CYB	MT	14747	15887	+	1141	protein_coding	mitochondrially encoded cytochrome b [Source:HGNC Symbol;Acc:HGNC:7427]	-
ENSG00000253729	24700	27974	26698	27282	27373	25593	93.6302529243862	104.797909144233	94.2187981081723	106.041238627074	99.1046814940964	99.6770251230753	27524.650415304	25533.8354379404	0.108316742146099	0.000299191697788066	0.00691810823866708	PRKDC	8	47773108	47960183	-	15417	protein_coding	protein kinase, DNA-activated, catalytic subunit [Source:HGNC Symbol;Acc:HGNC:9413]	-
ENSG00000196230	24266	27531	27066	26823	28059	24015	422.189380492429	473.379996853617	438.402252854514	478.515274734779	466.266088432263	429.285609960306	27439.3991409127	24957.2844950254	0.136674336125161	2.84723055120212e-09	3.04489405677596e-07	TUBB	6	30720201	30725426	+	3359	protein_coding	tubulin beta class I [Source:HGNC Symbol;Acc:HGNC:20778]	-
ENSG00000166598	25775	26199	27077	25037	27193	25178	320.835335037415	322.290154115286	313.778839136483	319.554658019779	323.290669936353	322.002598404247	26101.3412045408	25870.9593076603	0.0128903773530902	0.549736095096085	0.841939527631321	HSP90B1	12	103930107	103953645	+	4695	protein_coding	heat shock protein 90 beta family member 1 [Source:HGNC Symbol;Acc:HGNC:12028]	-
ENSG00000204628	25157	25327	27561	24719	26649	25361	245.443278325192	244.205166509621	250.338042683588	247.287711165901	248.328027875027	254.222096149346	25526.5643613209	25877.8987666623	-0.0196951210186548	0.378689263607667	0.734027831652252	RACK1	5	181236909	181248096	-	5990	protein_coding	receptor for activated C kinase 1 [Source:HGNC Symbol;Acc:HGNC:4399]	-
ENSG00000198363	23796	25030	26118	24262	25916	24412	69.3703180354949	72.1123052484527	70.8841654767435	72.522984444542	72.1589534786337	73.1185742704498	25034.3362433003	24639.2745289097	0.0229874855343879	0.337504397761094	0.705587201484753	ASPH	8	61500556	61714640	-	20047	protein_coding	aspartate beta-hydroxylase [Source:HGNC Symbol;Acc:HGNC:757]	-
ENSG00000149273	24142	24058	26616	23391	26048	23635	239.376895220226	235.74761559837	245.692194795287	237.813835401125	246.681111610326	240.779339500248	24452.7585132739	24643.0817693889	-0.0111822807030076	0.645178600571284	0.887668719176623	RPS3	11	75399486	75422280	+	5894	protein_coding	ribosomal protein S3 [Source:HGNC Symbol;Acc:HGNC:10420]	-
ENSG00000089009	23691	24592	25717	23502	26407	23512	311.340328263531	319.392446145808	314.638511622494	316.691314162941	331.454241658514	317.46524506995	24784.1544193668	24166.9720879638	0.0364678173324876	0.127458729253488	0.464024872915645	RPL6	12	112405190	112418838	-	4447	protein_coding	ribosomal protein L6 [Source:HGNC Symbol;Acc:HGNC:10362]	-
ENSG00000174748	24229	24573	25462	23471	25967	22361	196.063667227915	196.516317080912	191.819932266702	194.747803942519	200.694716307363	185.912024926951	24625.6633278763	23870.0682799639	0.0449624285316292	0.0726708050288573	0.344451534579289	RPL15	3	23916545	23924374	+	7222	protein_coding	ribosomal protein L15 [Source:HGNC Symbol;Acc:HGNC:10306]	-
ENSG00000122566	23019	24416	25249	24510	24875	23434	145.166499862113	152.171483004411	148.239425393519	158.490270987108	149.828893251579	151.838185854791	24580.9646372744	23767.1054030816	0.0485261449685754	0.0677088709517454	0.331903047393812	HNRNPA2B1	7	26173057	26201529	-	9267	protein_coding	heterogeneous nuclear ribonucleoprotein A2/B1 [Source:HGNC Symbol;Acc:HGNC:5033]	-
ENSG00000112306	23879	23300	25577	22231	25043	22838	1819.44900280903	1754.52062121317	1814.31605262428	1736.84912605459	1822.47942771335	1787.87210458471	23477.0504127514	23953.2671579528	-0.028916267198818	0.232579817372287	0.604461101025382	RPS12	6	132814441	132817564	+	767	protein_coding	ribosomal protein S12 [Source:HGNC Symbol;Acc:HGNC:10385]	-
ENSG00000179218	23340	24676	24178	23437	25671	20784	502.585696029361	525.125173575041	484.69577436636	517.476505169473	527.964337908173	459.825481255451	24553.0237834895	22622.9595091267	0.118079377394476	4.70842113663046e-05	0.00156962601136894	CALR	19	12938578	12944489	+	2714	protein_coding	calreticulin [Source:HGNC Symbol;Acc:HGNC:1455]	-
ENSG00000116285	22083	24514	24239	23361	25674	21824	308.303151501251	338.230585663204	315.046151126902	334.418785361261	342.346551856228	313.046514474479	24473.8597434275	22578.6324609659	0.116295644962425	1.3047094719696e-07	8.95739428842337e-06	ERRFI1	1	8004404	8026308	-	4186	protein_coding	ERBB receptor feedback inhibitor 1 [Source:HGNC Symbol;Acc:HGNC:18185]	-
ENSG00000197958	22527	23285	24503	21864	24350	23510	536.910638023252	548.471033788928	543.697702445601	534.327606017876	554.306721439401	575.712828582704	23122.5667410662	23393.9718741631	-0.0167053896811682	0.550701801348639	0.842331334168211	RPL12	9	127447674	127451405	-	2452	protein_coding	ribosomal protein L12 [Source:HGNC Symbol;Acc:HGNC:10302]	-
ENSG00000108298	21615	21844	23564	21568	23935	21611	717.323402138132	716.424998988128	728.028467799474	733.920432337787	758.657439549884	736.867243636801	22407.5606883944	22135.8730979857	0.0176652761598425	0.489031799431553	0.803961397860253	RPL19	17	39200283	39204732	+	1761	protein_coding	ribosomal protein L19 [Source:HGNC Symbol;Acc:HGNC:10312]	-
ENSG00000008988	21908	22590	23872	20756	23469	20902	426.492265956527	434.613750762275	432.65011299273	414.315741181743	436.370659673443	418.071823938209	22225.6357101455	22085.812066137	0.00911418278619526	0.725527764508481	0.918368923169564	RPS20	8	56067295	56074581	-	3002	protein_coding	ribosomal protein S20 [Source:HGNC Symbol;Acc:HGNC:10405]	-
ENSG00000170889	21928	21547	23648	21045	23114	20921	293.182019303744	284.71078909659	294.355607661478	288.513794987977	295.165740143074	287.392464494307	21864.257192355	22028.9148914873	-0.010838616308464	0.643491995783291	0.887337397658572	RPS9	19	54200742	54249003	+	4371	protein_coding	ribosomal protein S9 [Source:HGNC Symbol;Acc:HGNC:10442]	-
ENSG00000134294	21664	21928	23039	21331	22411	21811	191.770695229388	191.832162419016	189.865828341538	193.612840006681	189.477375561046	198.368998814281	21863.7009411431	22057.0076434458	-0.0126365510128209	0.599669339109391	0.868697404760627	SLC38A2	12	46358189	46372867	-	6602	protein_coding	solute carrier family 38 member 2 [Source:HGNC Symbol;Acc:HGNC:13448]	-
ENSG00000169710	21236	22396	23349	21860	22245	19887	132.53495267362	138.136031058924	135.664301698346	139.890174631023	132.599733178684	127.520971408112	22148.6229528048	21344.6283976857	0.0531586533075227	0.059377620540587	0.308885825843035	FASN	17	82078333	82098332	-	9364	protein_coding	fatty acid synthase [Source:HGNC Symbol;Acc:HGNC:3594]	-
ENSG00000103257	21784	21751	23183	20943	22949	20110	268.299910169745	264.753025326409	265.822734984109	264.485054323219	269.959860033512	254.477621816164	21843.8666910823	21554.20859953	0.0192122153780343	0.446876071682114	0.77801907076935	SLC7A5	16	87830023	87869488	-	4745	protein_coding	solute carrier family 7 member 5 [Source:HGNC Symbol;Acc:HGNC:11063]	-
ENSG00000162244	21834	21661	23102	19170	22617	21899	620.021930851975	607.898472037677	610.749208299766	558.181196376551	613.42471910659	638.929082792989	21095.1869543515	22164.4161189545	-0.0711689967871795	0.0273275240402135	0.193114957636138	RPL29	3	51993522	51995942	-	2058	protein_coding	ribosomal protein L29 [Source:HGNC Symbol;Acc:HGNC:10331]	-
ENSG00000026025	19946	22753	21982	21619	23796	20023	225.992274222042	254.774084023428	231.870003897176	251.161300680735	257.510100031992	233.088878998109	22682.8861910557	20528.9922775391	0.143981875575017	4.94051859461107e-10	6.10538308991826e-08	VIM	10	17228259	17237593	+	5158	protein_coding	vimentin [Source:HGNC Symbol;Acc:HGNC:12692]	-
ENSG00000164587	20401	21200	23308	19639	22455	19814	233.822101563526	240.131298227916	248.701669729002	230.798412825996	245.81008248723	233.324793608362	21051.6176867488	21025.4410955017	0.0017482068222164	0.953597306650382	0.987971583807204	RPS14	5	150442635	150449756	-	5099	protein_coding	ribosomal protein S14 [Source:HGNC Symbol;Acc:HGNC:10387]	-
ENSG00000105193	20994	20490	22871	19619	22714	19488	471.346341427666	454.637976558585	478.046000815959	451.649110044215	487.069683127259	449.538452778045	20891.7800629259	20975.3561526879	-0.00576240580399799	0.853946661041228	0.961100461860002	RPS16	19	39433207	39435948	-	2603	protein_coding	ribosomal protein S16 [Source:HGNC Symbol;Acc:HGNC:10396]	-
ENSG00000164924	19719	21330	21378	21091	22187	20259	134.705084549282	144.0020787498	135.958311535019	147.732353836139	144.760546705126	142.190877445081	21509.8910986545	20344.9086119028	0.0803844434790976	0.00178211469923754	0.0286837489554084	YWHAZ	8	100916525	100953388	-	8555	protein_coding	tyrosine 3-monooxygenase/tryptophan 5-monooxygenase activation protein zeta [Source:HGNC Symbol;Acc:HGNC:12855]	-
ENSG00000110955	20056	21360	21881	20805	22338	19171	504.778932946051	531.296497392174	512.70039769646	536.913055657412	536.974566793384	495.742663087511	21469.701931155	20239.6876217726	0.0850115294289381	0.0001869905823203	0.00482531150015401	ATP5F1B	12	56638175	56646068	-	2322	protein_coding	ATP synthase F1 subunit beta [Source:HGNC Symbol;Acc:HGNC:830]	-
ENSG00000143549	18601	21893	20686	21514	22875	18979	129.58215974575	150.727675826706	134.160611634611	153.677196656247	152.202768963734	135.842878308121	22064.4097849945	19308.9662078275	0.192434014384703	3.22464479814511e-15	8.74743888901705e-13	TPM3	1	154155304	154194648	-	8389	protein_coding	tropomyosin 3 [Source:HGNC Symbol;Acc:HGNC:12012]	-
ENSG00000131016	20110	20542	22235	19304	21859	20294	134.452866609506	135.73114867843	138.399562461224	132.338024820864	139.585663399445	139.405619095639	20525.4489421371	20757.2209445555	-0.0161135026616504	0.535373960080474	0.834070483823369	AKAP12	6	151239999	151358557	+	8741	protein_coding	A-kinase anchoring protein 12 [Source:HGNC Symbol;Acc:HGNC:370]	-
ENSG00000132341	19705	20653	21874	19896	22157	19915	238.670222080102	247.220082608599	246.654812644572	247.096682316508	256.321647085693	247.831631967546	20862.5335125211	20376.6624303455	0.0340480145432604	0.176313455251988	0.538133438340453	RAN	12	130871879	130877678	+	4825	protein_coding	RAN, member RAS oncogene family [Source:HGNC Symbol;Acc:HGNC:9846]	-
ENSG00000108518	19670	20934	22346	20074	21944	18616	578.529632400576	608.488356786784	611.872071987872	605.388981788444	616.438241109155	562.551447904104	20948.9754897397	20063.5196627518	0.0621572672364034	0.031433950258712	0.210211518602085	PFN1	17	4945652	4949061	-	1987	protein_coding	profilin 1 [Source:HGNC Symbol;Acc:HGNC:8881]	-
ENSG00000105372	19938	19971	21602	18567	22032	19293	306.712456132463	303.618645150941	309.37368604842	292.867313627245	323.710118289186	304.932851094225	20136.7146601887	20154.7225927124	-0.00119216740682568	0.96930190514991	0.991943388812584	RPS19	19	41859918	41872926	+	3799	protein_coding	ribosomal protein S19 [Source:HGNC Symbol;Acc:HGNC:10402]	-
ENSG00000087460	19967	19269	21277	18497	21635	18535	87.6047609317734	83.5512346178905	86.9090239137866	83.213833861005	90.6617963500663	83.5530117690562	19751.3614841001	19800.4609595259	-0.00353175663413106	0.912072748945927	0.976434677213198	GNAS	20	58839718	58911192	+	13320	protein_coding	GNAS complex locus [Source:HGNC Symbol;Acc:HGNC:4392]	-
ENSG00000142534	19835	19599	21163	18427	21376	18054	833.94329307561	814.361122842662	828.363844957217	794.398280278613	858.38730417627	779.88825776061	19753.71213486	19553.9343821299	0.0146759652669545	0.644271166700242	0.887544747788567	RPS11	19	49496365	49499689	+	1390	protein_coding	ribosomal protein S11 [Source:HGNC Symbol;Acc:HGNC:10384]	-
ENSG00000163399	17825	21263	19758	20498	21322	17742	143.467066226482	169.132092613736	148.04892147204	169.166168044685	163.909130840383	146.716812043573	21004.7966875242	18329.0628855851	0.196475236876687	5.03066796288379e-16	1.47239708113667e-13	ATP1A1	1	116372668	116410261	+	7261	protein_coding	ATPase Na+/K+ transporting subunit alpha 1 [Source:HGNC Symbol;Acc:HGNC:799]	-
ENSG00000072110	19536	19503	21205	19229	20272	18100	107.444688400744	106.005775868907	108.574332687489	108.438960957011	106.487450917191	102.278065926649	19643.6430248129	19482.353568608	0.011733753704345	0.657264270794526	0.893982294212635	ACTN1	14	68874143	68979440	-	10626	protein_coding	actinin alpha 1 [Source:HGNC Symbol;Acc:HGNC:163]	-
ENSG00000132507	19060	19849	20125	19581	20963	18167	395.697779160658	407.247242540695	388.970077520965	416.826122092801	415.668084620915	387.506115370967	20102.4257098567	19006.8180800006	0.0808504610677574	0.00040013901960121	0.00880616079537151	EIF5A	17	7306999	7312463	+	2815	protein_coding	eukaryotic translation initiation factor 5A [Source:HGNC Symbol;Acc:HGNC:3300]	-
ENSG00000229117	19475	19460	20974	17760	21108	18784	1046.08671490996	1033.02744645118	1048.84441965099	978.16591593687	1082.90369417737	1036.65185188652	19391.0699539437	19625.9986828564	-0.0172633054749067	0.577771064497046	0.856962935044313	RPL41	12	56116586	56117943	+	1088	protein_coding	ribosomal protein L41 [Source:HGNC Symbol;Acc:HGNC:10354]	-
ENSG00000137154	18864	18640	21630	17408	20243	20017	406.202937870517	396.674227404716	433.616080715708	384.359389085215	416.329012982554	442.856363466626	18718.6484408701	20052.3625419845	-0.09920671130452	0.0031227177818058	0.0436317426749297	RPS6	9	19375715	19380254	-	2714	protein_coding	ribosomal protein S6 [Source:HGNC Symbol;Acc:HGNC:10429]	-
ENSG00000130402	18858	18872	20984	18448	19825	18201	180.728784222373	178.742746840456	187.22315570616	181.284356644747	181.466900348507	179.217978053615	19020.4162507483	19219.7873406264	-0.0151785779371609	0.534167087063387	0.833357601671902	ACTN4	19	38647649	38731583	+	6098	protein_coding	actinin alpha 4 [Source:HGNC Symbol;Acc:HGNC:166]	-
ENSG00000142864	19515	17735	21314	17539	18414	20079	148.577383242884	133.442492891305	151.073641964619	136.92045124548	133.901307528683	157.06552030067	17874.7201166364	20193.9211542036	-0.175975700731741	1.37432200615595e-11	2.24782490477449e-09	SERBP1	1	67407810	67430415	-	7676	protein_coding	SERPINE1 mRNA binding protein 1 [Source:HGNC Symbol;Acc:HGNC:17860]	-
ENSG00000143384	19057	18881	20830	18055	18975	18759	254.796139268125	249.483659392617	259.278894942007	247.522764006079	242.310717280213	257.692999447861	18614.4636340774	19431.5094375845	-0.0620555938188993	0.00709970436226336	0.0778726941983167	MCL1	1	150574551	150579738	-	4371	protein_coding	MCL1, BCL2 family apoptosis regulator [Source:HGNC Symbol;Acc:HGNC:6943]	-
ENSG00000111669	18282	18988	19822	18415	19869	18865	395.711850260418	406.175177319056	399.43159195191	408.70167609425	410.755976101319	419.533638916357	19061.7642748232	18891.3740175144	0.013063643159803	0.616021721125294	0.875583557233557	TPI1	12	6867119	6870948	+	2700	protein_coding	triosephosphate isomerase 1 [Source:HGNC Symbol;Acc:HGNC:12009]	-
ENSG00000143947	18016	18558	18795	17425	19627	18768	336.382312087337	342.440208408994	326.705688309462	333.600665974037	350.010626567911	360.037220997552	18499.178486508	18446.4191778684	0.00433398489453744	0.89340277966721	0.971029885941235	RPS27A	2	55231903	55235853	+	3130	protein_coding	ribosomal protein S27a [Source:HGNC Symbol;Acc:HGNC:10417]	-
ENSG00000165119	17728	18299	18981	18027	18912	17839	202.590060929001	206.663867881769	201.937543575304	211.232721645296	206.418387269584	209.451524364531	18390.9186008274	18086.4477087686	0.0241311148714626	0.323300766137581	0.693090038739819	HNRNPK	9	83968083	83980616	-	5114	protein_coding	heterogeneous nuclear ribonucleoprotein K [Source:HGNC Symbol;Acc:HGNC:5044]	-
ENSG00000240342	18257	17202	19685	16413	19868	17182	1213.83500083523	1130.28506242099	1218.44308523608	1118.9161804697	1261.64427509795	1173.70399623601	17776.2250749965	18257.9235637297	-0.038497958073762	0.291824229607858	0.664823654587996	RPS2P5	12	118246084	118246962	+	879	processed_pseudogene	ribosomal protein S2 pseudogene 5 [Source:HGNC Symbol;Acc:HGNC:31386]	-
ENSG00000092199	17236	17596	18840	16859	18931	17244	137.815364865471	139.044530910007	140.243144278301	138.220451895173	144.573015198173	141.662139290049	17759.9853899177	17670.841932955	0.00736189809815577	0.77216043540401	0.936086856432113	HNRNPC	14	21209136	21269494	-	7309	protein_coding	heterogeneous nuclear ribonucleoprotein C (C1/C2) [Source:HGNC Symbol;Acc:HGNC:5035]	-
ENSG00000135862	17432	17820	18512	17029	17833	17084	121.192835683844	122.438001976436	119.818163726984	121.394278862294	118.414986283521	122.032053862597	17540.1558737125	17578.6881537339	-0.00316092779113997	0.894153158674215	0.971097870804068	LAMC1	1	183023460	183145592	+	8406	protein_coding	laminin subunit gamma 1 [Source:HGNC Symbol;Acc:HGNC:6492]	-
ENSG00000153187	17197	17808	18250	17329	18093	16704	44.6434477190006	45.6876675247815	44.1069972233833	46.1272837347353	44.8609171526125	44.5533274665417	17723.3113602136	17286.038064674	0.036014280494145	0.11910214761629	0.446161699490866	HNRNPU	1	244840638	244864560	-	22512	protein_coding	heterogeneous nuclear ribonucleoprotein U [Source:HGNC Symbol;Acc:HGNC:5048]	-
ENSG00000136942	17470	17059	18564	16078	18834	16711	665.125565023593	641.864134477925	657.993924333315	627.65660624905	684.866354934563	653.6839217728	17280.5639412402	17478.7675487214	-0.0163259998601983	0.586473358985581	0.861322800643865	RPL35	9	124857880	124861981	-	1535	protein_coding	ribosomal protein L35 [Source:HGNC Symbol;Acc:HGNC:10344]	-
ENSG00000083845	16449	17410	17598	15989	18748	16147	265.772540331428	278.002167634138	264.711926175562	264.893470631476	289.319750028408	268.050782991918	17338.9660323775	16637.2501175452	0.0597644706374332	0.0437804049471199	0.257088523665189	RPS5	19	58386400	58394806	+	3617	protein_coding	ribosomal protein S5 [Source:HGNC Symbol;Acc:HGNC:10426]	-
ENSG00000113013	16431	17260	17308	16992	17994	16270	116.337210661633	120.774221484398	114.088304387727	123.361174223445	121.684397668499	118.357785833555	17392.8443213573	16582.8469754364	0.0688928334301695	0.00438969423720978	0.0549799316511792	HSPA9	5	138553756	138575724	-	8254	protein_coding	heat shock protein family A (Hsp70) member 9 [Source:HGNC Symbol;Acc:HGNC:5244]	-
ENSG00000138326	16567	16515	17941	15848	18107	16828	123.227101925961	121.400295745191	124.236325135791	120.869345133472	128.635664275689	128.602524460458	16786.4454471137	17020.0061633452	-0.0197671644375187	0.493491832346674	0.807505687709241	RPS24	10	78033732	78056813	+	7857	protein_coding	ribosomal protein S24 [Source:HGNC Symbol;Acc:HGNC:10411]	-
ENSG00000131469	16763	16705	18274	15468	17801	16446	483.538901672728	476.217070182894	490.741609719117	457.502195051885	490.429520977528	487.410172113693	16620.1045018126	17058.2260395694	-0.0374318661452055	0.170979296905767	0.528084348843638	RPL27	17	42998273	43002959	+	2026	protein_coding	ribosomal protein L27 [Source:HGNC Symbol;Acc:HGNC:10328]	-
ENSG00000144713	16652	16678	17882	15289	17583	16761	261.602914442675	258.939884213565	261.536227039834	246.283093779812	263.828483624618	270.539529154064	16479.2441016832	17006.9562369758	-0.0452853616540086	0.113057472075041	0.436000417620878	RPL32	3	12834485	12841588	-	3720	protein_coding	ribosomal protein L32 [Source:HGNC Symbol;Acc:HGNC:10336]	-
ENSG00000145592	17277	15886	18366	14909	17684	16024	123.842584441411	112.536922818112	122.56200055404	109.579554927307	121.06948889885	118.012289941539	16117.0631669792	17114.1315884885	-0.0865171474321283	0.00923653915645137	0.0944504280865775	RPL37	5	40825262	40835335	-	8153	protein_coding	ribosomal protein L37 [Source:HGNC Symbol;Acc:HGNC:10347]	-
ENSG00000166441	16618	16608	17456	15816	17850	15760	135.016799801051	133.353738595058	132.036309352345	131.760445853778	138.515956480071	131.558797893104	16723.7087267221	16515.7869853507	0.0181632200388706	0.485101486898629	0.80273174075479	RPL27A	11	8682411	8714759	+	7193	protein_coding	ribosomal protein L27a [Source:HGNC Symbol;Acc:HGNC:10329]	-
ENSG00000237550	16000	16317	17297	15134	17607	16987	1304.12716894868	1314.37435744124	1312.53330824104	1264.83255064473	1370.68561085451	1422.56223349674	16313.358447455	16682.2989771388	-0.0320582433986849	0.356734455734439	0.720072707201166	RPL9P9	15	82372196	82372912	-	717	transcribed_processed_pseudogene	ribosomal protein L9 pseudogene 9 [Source:HGNC Symbol;Acc:HGNC:17251]	-
ENSG00000114867	16012	16890	16959	16942	17070	15146	113.329353823581	118.142262828037	111.747202355802	122.95348772601	115.39390798597	110.14110050548	16955.4049083829	15943.6633444252	0.0886200279085419	0.00118842683342825	0.0209804495895063	EIF4G1	3	184314495	184335358	+	8257	protein_coding	eukaryotic translation initiation factor 4 gamma 1 [Source:HGNC Symbol;Acc:HGNC:3296]	-
ENSG00000197756	16969	16210	17837	14408	17100	16410	144.962534970502	136.855212794774	141.860316834775	126.206745911134	139.523757946798	144.033241362286	15864.153301821	16978.1659664053	-0.097731161700458	0.00243910313311648	0.0362185648151155	RPL37A	2	216498189	216579180	+	6841	protein_coding	ribosomal protein L37a [Source:HGNC Symbol;Acc:HGNC:10348]	-
ENSG00000198840	15959	15729	17813	14748	16343	18166	2695.55806643671	2625.56596179072	2801.04233430221	2554.20346591708	2636.4972763864	3152.51349768392	15578.0973571537	17237.9914175864	-0.146026979660759	0.0377374445060617	0.234763703542059	MT-ND3	MT	10059	10404	+	346	protein_coding	mitochondrially encoded NADH:ubiquinone oxidoreductase core subunit 3 [Source:HGNC Symbol;Acc:HGNC:7458]	-
ENSG00000178209	16955	16121	17738	15486	16417	15546	58.3173753722902	54.7987886008344	56.7994871284455	54.6158597713092	53.9319972133449	54.9380786962922	15987.041612661	16643.5950466621	-0.0581471879551269	0.0275375117454962	0.193541982457267	PLEC	8	143915147	143976734	-	16991	protein_coding	plectin [Source:HGNC Symbol;Acc:HGNC:9069]	-
ENSG00000144381	14125	17840	15648	17613	18188	14434	194.459819190575	242.725316083387	200.55793365822	248.630326481167	239.154686660443	204.16568494227	17862.5312168623	14651.3094120443	0.285852696392229	3.62367778816408e-27	4.03025443599609e-24	HSPD1	2	197486581	197516737	-	4245	protein_coding	heat shock protein family D (Hsp60) member 1 [Source:HGNC Symbol;Acc:HGNC:5261]	-
ENSG00000115268	16079	15519	17466	15150	17828	15559	439.7173770885	419.427721150658	444.680041220077	424.821580559665	465.66087336779	437.17055430369	16124.4527096751	16267.9553777319	-0.0126947081776484	0.704229182621436	0.909532478759335	RPS15	19	1438358	1440494	+	2137	protein_coding	ribosomal protein S15 [Source:HGNC Symbol;Acc:HGNC:10388]	-
ENSG00000115677	15737	17155	16424	16278	17261	14701	75.4957432985317	81.3336096529228	73.3531966714772	80.0720428615093	79.0895314209944	72.4606167246852	16875.7826783966	15529.508418076	0.119910405666984	1.88182222199246e-06	9.73471011767448e-05	HDLBP	2	241227264	241317061	-	12182	protein_coding	high density lipoprotein binding protein [Source:HGNC Symbol;Acc:HGNC:4857]	-
ENSG00000166508	15544	16142	17334	15553	17025	15148	207.115821591956	212.562493247798	215.024956497402	212.492694888835	216.665687056391	207.376916556093	16212.6400075535	15904.3349783529	0.0276058649880936	0.269017609267551	0.640803963586516	MCM7	7	100092728	100101940	-	4386	protein_coding	minichromosome maintenance complex component 7 [Source:HGNC Symbol;Acc:HGNC:6950]	-
ENSG00000212907	15351	15862	17082	15681	15836	16097	3020.64256613444	3084.60399038381	3129.25512228035	3163.84912637126	2976.1902449867	3254.33486043736	15781.3800635151	16088.6185231439	-0.0278618191090241	0.365748411773959	0.725855862344786	MT-ND4L	MT	10470	10766	+	297	protein_coding	mitochondrially encoded NADH:ubiquinone oxidoreductase core subunit 4L [Source:HGNC Symbol;Acc:HGNC:7460]	-
ENSG00000063177	15952	16029	16934	14639	17003	14839	221.490615964788	219.950737747802	218.896759933985	208.415946384986	225.485320706854	211.689566093626	15852.4842558353	15809.448284957	0.00399406069665788	0.895259671812283	0.971097870804068	RPL18	19	48615328	48619536	-	4209	protein_coding	ribosomal protein L18 [Source:HGNC Symbol;Acc:HGNC:10310]	-
ENSG00000198034	15936	15460	17288	14895	16554	14803	312.313528979094	299.433075025747	315.42478691634	299.31696171498	309.861027635596	298.06833640011	15607.1859663946	15902.5540826094	-0.0271166123877539	0.327997411857963	0.697112022679966	RPS4X	X	72255679	72277300	-	2982	protein_coding	ribosomal protein S4 X-linked [Source:HGNC Symbol;Acc:HGNC:10424]	-
ENSG00000105640	15891	15695	17499	13917	17245	14668	263.308502827197	257.012224300393	269.939522344692	236.449623762724	272.91624303123	249.711869041418	15569.9595953004	15906.8403172046	-0.0308647830260388	0.619258516636869	0.876514388765625	RPL18A	19	17859876	17864153	+	3527	protein_coding	ribosomal protein L18a [Source:HGNC Symbol;Acc:HGNC:10311]	-
ENSG00000134333	14693	15970	16194	15201	16606	15800	138.273193777589	148.528992722757	141.880019128268	146.682741581383	149.260564067216	152.770405164347	15899.1989613052	15486.0916281343	0.0381237420837324	0.233879831323009	0.605621744872802	LDHA	11	18394388	18408425	+	6210	protein_coding	lactate dehydrogenase A [Source:HGNC Symbol;Acc:HGNC:6535]	-
ENSG00000189403	14616	16091	15955	15587	16404	15572	110.601652344221	120.335819484227	112.400819409149	120.941391276104	118.559230226586	121.068762652502	16007.7437140758	15306.4101141306	0.0647352739836249	0.0377640425359974	0.234763703542059	HMGB1	13	30456704	30617597	-	7723	protein_coding	high mobility group box 1 [Source:HGNC Symbol;Acc:HGNC:4983]	HMG
ENSG00000090861	15332	16198	16535	15173	16874	14074	199.204192833596	207.988758877948	200.006196847104	202.139164571779	209.396895597476	187.876231025006	16051.5547961096	15211.0985267927	0.0775114343540084	0.0066765508138655	0.0744054089697515	AARS	16	70252295	70289543	-	4498	protein_coding	alanyl-tRNA synthetase [Source:HGNC Symbol;Acc:HGNC:20]	-
ENSG00000167978	15871	15729	16847	14778	15749	15035	69.9171012736585	68.4792569560976	69.094151273476	66.7535134584126	66.2650660430263	68.0514186290517	15397.4685391199	15822.7056980503	-0.0393509255805117	0.110820446547327	0.432374511900313	SRRM2	16	2752329	2772538	+	13266	protein_coding	serine/arginine repetitive matrix 2 [Source:HGNC Symbol;Acc:HGNC:16639]	-
ENSG00000009307	14882	16008	16332	15278	16520	14901	150.523004486706	160.013807011498	153.787323057421	158.448243060892	159.58943992482	154.850146602214	15910.7685690257	15282.0275494365	0.0581861261196348	0.0138539206885205	0.125655582211612	CSDE1	1	114716913	114758676	-	5778	protein_coding	cold shock domain containing E1 [Source:HGNC Symbol;Acc:HGNC:29905]	CSD
ENSG00000071082	15384	15478	16663	14144	16617	15315	155.251148627346	154.368682381425	156.551896449943	146.358227915133	160.166136616216	158.795130255822	15374.2049540083	15697.9430412689	-0.0298922703320095	0.326241296577181	0.695934410899104	RPL31	2	101001715	101024032	+	5791	protein_coding	ribosomal protein L31 [Source:HGNC Symbol;Acc:HGNC:10334]	-
ENSG00000198755	15239	14708	16014	14085	15597	14769	593.328066542954	565.940597274152	580.467401932438	562.308461605786	580.005384032271	590.804972513962	14769.7177583872	15256.8902003305	-0.0466609938647657	0.0572415744713415	0.3022985713534	RPL10A	6	35468408	35470785	+	1501	protein_coding	ribosomal protein L10a [Source:HGNC Symbol;Acc:HGNC:10299]	-
ENSG00000182899	15013	14652	16101	13854	16277	14220	282.205762933918	272.191217259676	281.767456438984	267.025613159841	292.230328693197	274.632934854788	14889.9870785243	15018.1940771157	-0.0122715817140411	0.697057208864907	0.9075442118469	RPL35A	3	197949980	197956610	+	3109	protein_coding	ribosomal protein L35a [Source:HGNC Symbol;Acc:HGNC:10345]	-
ENSG00000156482	15005	14689	15849	14203	16054	14114	217.757682486089	210.672826038352	214.130701313251	211.347403735482	222.522163689581	210.446751918543	14951.0626780952	14899.862246231	0.00502625376771357	0.856159740325346	0.962325278615311	RPL30	8	98024851	98046469	-	4027	protein_coding	ribosomal protein L30 [Source:HGNC Symbol;Acc:HGNC:10333]	-
ENSG00000091136	14172	15158	15360	14578	14937	14119	101.747993710767	107.551238956986	102.665733513712	107.317859212861	102.426096339924	104.148561772624	14877.3933151928	14467.9232937601	0.0401924718913535	0.130552822827912	0.467906716249849	LAMB1	7	107923799	108003255	-	8140	protein_coding	laminin subunit beta 1 [Source:HGNC Symbol;Acc:HGNC:6486]	-
ENSG00000172757	14050	14572	14996	14521	15882	14115	140.047559706141	143.548013955328	139.159942668147	148.414075449753	151.201793490421	144.55553719028	14966.6015982464	14311.3932114371	0.0647240592359585	0.0179502866716197	0.149433449372571	CFL1	11	65823022	65862026	-	5863	protein_coding	cofilin 1 [Source:HGNC Symbol;Acc:HGNC:1874]	-
ENSG00000145425	14625	14236	15601	13451	15157	14702	365.101465973194	351.224243285379	362.584910839162	344.311571630721	361.396117022129	377.09324114086	14252.3794963965	14897.5898060703	-0.0636606521359585	0.0187924831719779	0.153910160411442	RPS3A	4	151099573	151104652	+	2341	protein_coding	ribosomal protein S3A [Source:HGNC Symbol;Acc:HGNC:10421]	-
ENSG00000069275	14235	14227	15602	14062	14699	14348	127.0868414799	125.526451047822	129.677006380395	128.726971628846	125.338194399761	131.61006714102	14313.0292540809	14644.1779977889	-0.0330444018804475	0.190308500231107	0.557149549768458	NUCKS1	1	205712819	205750276	-	6546	protein_coding	nuclear casein kinase and cyclin dependent kinase substrate 1 [Source:HGNC Symbol;Acc:HGNC:29923]	-
ENSG00000188846	13694	14053	15692	13754	15728	14100	92.7769274054106	94.0930426346533	98.9754646428293	95.5472134872059	101.773730027251	98.1484402952759	14479.6742087768	14404.4891621622	0.00755103270192884	0.818149255798051	0.952517643085259	RPL14	3	40457292	40468587	+	8626	protein_coding	ribosomal protein L14 [Source:HGNC Symbol;Acc:HGNC:10305]	-
ENSG00000125691	13241	14258	15100	13444	15229	14325	129.422965840687	137.729819017752	137.406443048765	134.740579268002	142.172132738941	143.859922124178	14280.4319919847	14144.2824181115	0.0139426060417897	0.683549016175638	0.902752138560896	RPL23	17	38847865	38853843	-	5979	protein_coding	ribosomal protein L23 [Source:HGNC Symbol;Acc:HGNC:10316]	-
ENSG00000087086	13467	14765	14320	13782	15918	13248	896.386815126298	971.263023536075	887.375033655378	940.624289882875	1011.96532014009	906.002815266518	14787.3019391844	13603.4086588743	0.120593575715755	2.57835262907708e-05	0.000928040062802437	FTL	19	48965301	48966878	+	878	protein_coding	ferritin light chain [Source:HGNC Symbol;Acc:HGNC:3999]	-
ENSG00000141753	11910	15740	13133	15624	17344	11192	316.379398733584	413.218699985284	324.787994106227	425.567064046127	440.046153524985	305.463106624341	16205.9723245822	11996.1563871782	0.433829799295028	6.60076904277444e-47	1.46827506587475e-43	IGFBP4	17	40443461	40457731	+	2200	protein_coding	insulin like growth factor binding protein 4 [Source:HGNC Symbol;Acc:HGNC:5473]	-
ENSG00000142192	13691	14062	14866	13456	14332	13896	126.681198892146	128.588725576084	128.059178270555	127.66513736165	126.65907828008	132.105660794336	13930.9621017185	14074.0542140985	-0.0146777135892064	0.563253375354823	0.849885231406369	APP	21	25880550	26171128	-	6316	protein_coding	amyloid beta precursor protein [Source:HGNC Symbol;Acc:HGNC:620]	-
ENSG00000110092	15217	12459	17009	12063	12435	14751	184.120025156995	148.9820599606	191.597727625527	149.660315630231	143.704478825059	183.378356412419	12306.9098439886	15555.0906292141	-0.338156528277542	1.03695843628504e-34	1.64757881833745e-31	CCND1	11	69641087	69654474	+	4830	protein_coding	cyclin D1 [Source:HGNC Symbol;Acc:HGNC:1582]	-
ENSG00000110321	13477	14202	14517	13932	14406	13291	91.0008129021924	94.7720676902334	91.2574876247701	96.4594659938908	92.9069029970229	92.2070928181872	14165.6335852246	13683.3870115043	0.0498993287439584	0.0450995463497377	0.261248517969678	EIF4G2	11	10797050	10809110	-	8655	protein_coding	eukaryotic translation initiation factor 4 gamma 2 [Source:HGNC Symbol;Acc:HGNC:3297]	-
ENSG00000133112	13453	13807	14745	12738	14296	14370	108.159230554171	109.704028504303	110.364350457367	105.008640385726	109.777039836061	118.701400475876	13586.7173761408	14119.9563266008	-0.0553466860127058	0.0952205305569932	0.399488019937713	TPT1	13	45333471	45341370	-	7269	protein_coding	tumor protein, translationally-controlled 1 [Source:HGNC Symbol;Acc:HGNC:12022]	-
ENSG00000108107	14277	13542	15511	12660	14893	12435	120.34689090946	112.813098886048	121.724304346098	109.423591533342	119.903713696613	107.695692467303	13663.5801685966	13968.1483193125	-0.031828280559726	0.609901504769759	0.874124699156768	RPL28	19	55385345	55403250	+	6933	protein_coding	ribosomal protein L28 [Source:HGNC Symbol;Acc:HGNC:10330]	-
ENSG00000143621	13645	13878	14725	13256	14333	13418	349.596736983737	351.398188016655	351.227669286639	348.245625615769	350.738516474988	353.212647440753	13801.0343764664	13849.0540019357	-0.00497333932949894	0.831812839221583	0.954692776296664	ILF2	1	153661788	153671048	-	2281	protein_coding	interleukin enhancer binding factor 2 [Source:HGNC Symbol;Acc:HGNC:6037]	-
ENSG00000102144	14613	12377	16303	11409	13025	15383	154.934912456122	129.689286784007	160.922593499584	124.032880852066	131.898594625924	167.57359036916	12243.5839319202	15349.0936754392	-0.325960113782569	1.66953133086656e-24	1.09226632128811e-21	PGK1	X	77910739	78129296	+	5512	protein_coding	phosphoglycerate kinase 1 [Source:HGNC Symbol;Acc:HGNC:8896]	-
ENSG00000114391	13440	13366	14473	12694	14490	13491	292.859698476663	287.833012516197	293.60165017244	283.620866943917	301.565223372897	302.036279816885	13487.1896802318	13726.3159610943	-0.0251521037265614	0.37544123637999	0.732178495522728	RPL24	3	101681091	101686782	-	2682	protein_coding	ribosomal protein L24 [Source:HGNC Symbol;Acc:HGNC:10325]	-
ENSG00000196419	12675	13722	13899	14005	14299	13041	225.286555433135	241.036895990729	229.990792454563	255.240604212786	242.742322249304	238.151230438584	13996.7382623548	13133.2584317647	0.0918340833227015	0.00203272339007192	0.0312459485271027	XRCC6	22	41621119	41664048	+	3288	protein_coding	X-ray repair cross complementing 6 [Source:HGNC Symbol;Acc:HGNC:4055]	-
ENSG00000129351	13340	13356	14497	13555	14044	12718	70.731772041241	69.9864433395401	71.5610057667041	73.6949239404607	71.1216885889762	69.2838731052614	13637.6583799638	13432.8167476871	0.0216452281837363	0.425839856684061	0.76480921811056	ILF3	19	10654261	10692417	+	11022	protein_coding	interleukin enhancer binding factor 3 [Source:HGNC Symbol;Acc:HGNC:6038]	-
ENSG00000170144	13575	13116	14305	12868	13790	13463	131.499962397946	125.564248726618	129.006989420784	127.813340803769	127.585871931401	133.993047321571	13239.0125696133	13709.4261672513	-0.0502380022933797	0.0470535330973119	0.268101316872524	HNRNPA3	2	177212563	177223958	+	6033	protein_coding	heterogeneous nuclear ribonucleoprotein A3 [Source:HGNC Symbol;Acc:HGNC:24941]	-
ENSG00000108424	12250	14339	13524	13771	14633	12480	93.2410373524069	107.86205166129	95.8331487685412	107.477072943748	106.379246524914	97.5978433907913	14228.6243609924	12678.6313395769	0.166402198998006	1.01978114938291e-10	1.40024764733787e-08	KPNB1	17	47649476	47685505	+	7678	protein_coding	karyopherin subunit beta 1 [Source:HGNC Symbol;Acc:HGNC:6400]	-
ENSG00000108654	13327	13568	14059	13235	13980	12460	105.420391967339	106.068607659049	103.534775885867	107.348385868594	105.621402440454	101.266289948802	13577.1552793929	13201.9373116416	0.0403359217715899	0.112056527680695	0.43455115092911	DDX5	17	64499616	64508199	-	7388	protein_coding	DEAD-box helicase 5 [Source:HGNC Symbol;Acc:HGNC:2746]	-
ENSG00000169100	13531	12695	14688	12145	14346	12458	365.419528836153	338.82337851128	369.287077843828	336.309180253295	370.037054386074	345.67248659911	13028.1567813999	13467.0469113206	-0.0477772713263048	0.181548264483393	0.545781178565312	SLC25A6	X	1386152	1392724	-	2164	protein_coding	solute carrier family 25 member 6 [Source:HGNC Symbol;Acc:HGNC:10992]	-
ENSG00000011304	13071	13467	13895	13280	13925	12065	110.981390232823	113.003269864412	109.83467900977	115.616219714538	112.92473482415	105.250289806768	13541.4029126565	12927.7429646685	0.0667385790669787	0.0143157044445845	0.12839956885646	PTBP1	19	797075	812327	+	6883	protein_coding	polypyrimidine tract binding protein 1 [Source:HGNC Symbol;Acc:HGNC:9583]	-
ENSG00000149428	14037	13350	14046	12167	13806	12089	106.6206273685	100.213678429996	99.325139960246	94.7610328799398	100.158389389336	94.3434903087185	13080.0392633265	13308.555600666	-0.0249521425522631	0.502501898217956	0.813511806692883	HYOU1	11	119044189	119057202	-	7694	protein_coding	hypoxia up-regulated 1 [Source:HGNC Symbol;Acc:HGNC:16931]	-
ENSG00000174231	12895	13043	13801	13318	13526	12724	66.3671737552638	66.3419565551267	66.1275025464478	70.2830066093369	66.4896259332418	67.2837619365932	13285.1726333912	13066.9640827644	0.0238134488234673	0.394500647443347	0.746450527537411	PRPF8	17	1650629	1684882	-	11355	protein_coding	pre-mRNA processing factor 8 [Source:HGNC Symbol;Acc:HGNC:17340]	-
ENSG00000163682	13178	13245	13431	12440	13851	13113	153.352870816344	152.325697033069	145.509163585646	148.436987455075	153.948714211942	156.783045553157	13153.8078881776	13180.817248165	-0.00267165440038987	0.929150499417988	0.981272941137293	RPL9	4	39452521	39458949	-	5022	protein_coding	ribosomal protein L9 [Source:HGNC Symbol;Acc:HGNC:10369]	-
ENSG00000138119	12278	14027	13314	13662	13863	12113	84.6855940466208	95.6148857498455	85.4929001547555	96.6218913241114	91.3254165846722	85.8397125139357	13839.6299814928	12495.3090669442	0.147292963259573	6.70692644619846e-08	5.04016459017698e-06	MYOF	10	93306429	93482317	-	8473	protein_coding	myoferlin [Source:HGNC Symbol;Acc:HGNC:3656]	-
ENSG00000118181	12987	12476	14352	12186	13920	13105	513.863133565879	487.857280599694	528.677264238496	494.40076970561	526.054070062497	532.758360326918	12832.4819280204	13402.3936902552	-0.0625735867152415	0.0406540065092502	0.246271165792964	RPS25	11	119015712	119018691	-	1477	protein_coding	ribosomal protein S25 [Source:HGNC Symbol;Acc:HGNC:10413]	-
ENSG00000170421	12132	13059	13322	12422	13903	13066	103.038602432535	109.611541114883	105.335939971509	108.177870193313	112.779096238983	114.015747703531	13102.4339764028	12778.281640047	0.036344106555078	0.28526976367144	0.657568976487825	KRT8	12	52897187	52949954	-	6881	protein_coding	keratin 8 [Source:HGNC Symbol;Acc:HGNC:6446]	-
ENSG00000120708	12285	13290	13240	12892	13397	12056	91.9270328743057	98.2815205326775	92.2349793384998	98.9162680326162	95.7476599250011	92.6885203078421	13178.8262930654	12454.7593964517	0.0814454462010589	0.00112534367894938	0.0201742080406966	TGFBI	5	136028895	136063818	+	7810	protein_coding	transforming growth factor beta induced [Source:HGNC Symbol;Acc:HGNC:11771]	-
ENSG00000168385	12260	13368	13044	12904	13474	12069	97.1115609622343	104.646740550887	96.1902033453929	104.805521478386	101.936457579818	98.2214587994758	13233.6752105029	12389.4136427341	0.0951137177410151	0.000156778271640254	0.00419155754130506	SEPT2	2	241315100	241354027	+	7378	protein_coding	septin 2 [Source:HGNC Symbol;Acc:HGNC:7729]	-
ENSG00000174437	12912	12798	13719	12308	13086	12074	54.8994367675457	53.7768403217695	54.3045745438083	53.6588305229989	53.1415009813259	52.744863286702	12713.569276605	12822.1727475711	-0.0123815929763998	0.628762757232045	0.881330126695824	ATP2A2	12	110280756	110351093	+	13745	protein_coding	ATPase sarcoplasmic/endoplasmic reticulum Ca2+ transporting 2 [Source:HGNC Symbol;Acc:HGNC:812]	-
ENSG00000104738	12526	12724	13607	12517	12707	12362	104.981278595888	105.390609239997	106.16990363498	107.566997588532	101.71734359887	106.449301910123	12639.234825923	12756.7418201945	-0.0134959380430135	0.61829838160231	0.876237844059747	MCM4	8	47960185	47978160	+	6973	protein_coding	minichromosome maintenance complex component 4 [Source:HGNC Symbol;Acc:HGNC:6947]	-
ENSG00000142676	12002	13173	12792	11976	14101	12130	263.787614704652	286.130579437329	261.745254758168	269.893179590538	296.007844448318	273.915247021968	13050.0743590784	12244.6835584348	0.0921601639263346	0.00497115436485099	0.0600316817001875	RPL11	1	23691742	23696835	+	2659	protein_coding	ribosomal protein L11 [Source:HGNC Symbol;Acc:HGNC:10301]	-
ENSG00000187109	12219	12362	12889	12259	12874	12190	41.1462407162354	41.1397872159841	40.4066931193356	42.3281109380409	41.4057382049098	42.1747805283581	12483.4412517312	12368.8850465879	0.0133949996142872	0.614485949261758	0.875583557233557	NAP1L1	12	76036587	76085033	-	17355	protein_coding	nucleosome assembly protein 1 like 1 [Source:HGNC Symbol;Acc:HGNC:7637]	-
ENSG00000108953	11807	12883	12965	12511	13397	11230	179.364500582729	193.416152691183	183.361873783937	194.88046064945	194.382434108203	175.279575840336	12911.9112706955	11921.9750951985	0.114890614562596	9.7105148992582e-06	0.000410647706119961	YWHAE	17	1344272	1400378	-	3847	protein_coding	tyrosine 3-monooxygenase/tryptophan 5-monooxygenase activation protein epsilon [Source:HGNC Symbol;Acc:HGNC:12851]	-
ENSG00000172270	12471	12514	13168	12130	13220	11254	191.946323338797	190.350259560143	188.685238145721	191.43381904191	194.340136359848	177.967236753508	12600.7290041216	12217.4209933023	0.0444666220921177	0.136026363542859	0.477152377823338	BSG	19	571277	583493	+	3797	protein_coding	basigin (Ok blood group) [Source:HGNC Symbol;Acc:HGNC:1116]	-
ENSG00000213741	13085	11514	14237	10304	12902	12490	77.674259599303	67.5473669422892	78.6794776787775	62.7174784521634	73.1497695373456	76.1764029721553	11535.5104896736	13186.6329905608	-0.192938472214319	0.0030461320312969	0.0428126574748172	RPS29	14	49570984	49599164	-	9845	protein_coding	ribosomal protein S29 [Source:HGNC Symbol;Acc:HGNC:10419]	-
ENSG00000167004	12230	12120	12711	11804	12694	11425	168.569778494483	165.095289857705	163.10698716587	166.825257538008	167.110709269553	161.794627248127	12188.0029324323	12052.2125688698	0.0161789792740327	0.535202251878825	0.834070483823369	PDIA3	15	43746392	43773279	+	4240	protein_coding	protein disulfide isomerase family A member 3 [Source:HGNC Symbol;Acc:HGNC:4606]	-
ENSG00000119335	11605	12507	12501	11857	12742	11707	155.731368907586	165.868115452088	156.176361044701	163.149264496213	163.313124018626	161.410284374696	12350.4803540454	11873.5377760666	0.056933311746232	0.0283129130693785	0.196933220236165	SET	9	128683424	128696400	+	4355	protein_coding	SET nuclear proto-oncogene [Source:HGNC Symbol;Acc:HGNC:10760]	-
ENSG00000197746	11999	11893	13061	11401	12460	11663	216.497667151403	212.069587057729	219.393716467834	210.926165432148	214.723085608708	216.208653085445	11898.1417664814	12166.456781759	-0.0321872942524503	0.192426570064872	0.560924186100968	PSAP	10	71816298	71851375	-	3239	protein_coding	prosaposin [Source:HGNC Symbol;Acc:HGNC:9498]	-
ENSG00000197451	11785	11493	13005	11802	12156	11092	321.235787019157	309.603987536742	330.023054155948	329.859722297429	316.473649672534	310.641034286293	11805.738545426	11879.3750695497	-0.00923317627528194	0.765057895461565	0.934720837777117	HNRNPAB	5	178204507	178211163	+	2144	protein_coding	heterogeneous nuclear ribonucleoprotein A/B [Source:HGNC Symbol;Acc:HGNC:5034]	-
ENSG00000089280	11522	11878	12860	11501	12246	11143	65.4827863556922	66.7146796518466	68.0424333200426	67.0215129444746	66.4731201516644	65.0662890802605	11858.8631048618	11763.0368128268	0.0114874395433074	0.665757191670218	0.896143122747733	FUS	16	31180110	31194871	+	10283	protein_coding	FUS RNA binding protein [Source:HGNC Symbol;Acc:HGNC:4010]	-
ENSG00000111371	11751	11659	12393	11223	12149	11529	68.5713955677765	67.2369908344759	67.326215003305	67.1516160956804	67.7113111593282	69.1217029334346	11658.8586280336	11827.2744232746	-0.0205426325147946	0.412441975798061	0.758427102040257	SLC38A1	12	46183063	46270017	-	10015	protein_coding	solute carrier family 38 member 1 [Source:HGNC Symbol;Acc:HGNC:13447]	-
ENSG00000204469	11327	12006	12145	11877	12239	10701	72.6235280677644	76.0745839478142	72.4935803997932	78.0815710845493	74.9481482043143	70.4922600538231	12028.9817124211	11320.4383956553	0.0873816947975601	0.00121642881398762	0.0213471054448599	PRRC2A	6	31620720	31637771	+	9115	protein_coding	proline rich coiled-coil 2A [Source:HGNC Symbol;Acc:HGNC:13918]	-
ENSG00000063046	11366	11672	12455	11213	11947	11475	108.077231547227	109.685859520227	110.257941382459	109.327074263083	108.502052301202	112.107297114209	11594.7844062886	11698.4240771559	-0.0128247565105518	0.618436678375861	0.876320663645371	EIF4B	12	53006158	53042209	+	6146	protein_coding	eukaryotic translation initiation factor 4B [Source:HGNC Symbol;Acc:HGNC:3285]	-
ENSG00000175061	11701	11212	12872	10804	12398	10694	181.915527180994	172.269615038554	186.308388329093	172.230756644874	184.098797343419	170.821132853455	11445.5784609643	11671.7595421076	-0.028304607192635	0.417227971785582	0.760767616304157	LRRC75A-AS1	17	16438822	16478678	+	3759	processed_transcript	LRRC75A antisense RNA 1 [Source:HGNC Symbol;Acc:HGNC:28619]	-
ENSG00000169045	11606	11340	12873	10880	11049	11433	71.5473156952846	69.0880026112142	73.8805526604061	68.7731660058857	65.0558388767491	72.4145122465358	11080.6626082239	11895.6905142549	-0.102613198321001	0.000465645670677022	0.00985680342575951	HNRNPH1	5	179614178	179634784	-	9480	protein_coding	heterogeneous nuclear ribonucleoprotein H1 [Source:HGNC Symbol;Acc:HGNC:5041]	-
ENSG00000185624	10645	12063	11409	11413	12881	10177	117.312193246156	131.380714848293	117.05356808125	128.966421641999	135.581238955959	115.231679309185	12094.2015021859	10678.9564828283	0.179625655962225	4.70864736423736e-11	6.80124363442181e-09	P4HB	17	81843159	81860694	-	5303	protein_coding	prolyl 4-hydroxylase subunit beta [Source:HGNC Symbol;Acc:HGNC:8548]	-
ENSG00000169714	11041	11587	11991	10858	11815	11067	334.846536322127	347.285948848499	338.557463227537	337.649866541603	342.23439647021	344.843416317529	11401.5284693549	11302.4859627021	0.0126834683739125	0.627003549458964	0.880496651146793	CNBP	3	129169484	129183922	-	1927	protein_coding	CCHC-type zinc finger nucleic acid binding protein [Source:HGNC Symbol;Acc:HGNC:13164]	Others
ENSG00000165732	10544	11904	11373	11597	11844	11032	122.749800738995	136.957910292434	123.262231441769	138.433245153468	131.694102432174	131.954522564058	11771.3978273975	10929.3927875047	0.107142230127171	0.000855540515392485	0.0163182787718911	DDX21	10	68956128	68985073	+	5020	protein_coding	DExD-box helicase 21 [Source:HGNC Symbol;Acc:HGNC:2744]	-
ENSG00000177600	10957	10925	11884	10739	11947	11292	327.539751814334	322.754721193379	330.730757053442	329.1664323148	341.101592554059	346.814982934675	11182.6544021414	11318.4957182529	-0.0172219159319167	0.572163899639582	0.85461185759021	RPLP2	11	809647	812880	+	1955	protein_coding	ribosomal protein lateral stalk subunit P2 [Source:HGNC Symbol;Acc:HGNC:10377]	-
ENSG00000145741	10797	11279	11562	10737	11911	11151	255.772040127953	264.058022766975	254.989630218052	260.802808196177	269.495005105198	271.405353537664	11288.1607444223	11114.9521331465	0.022564935069895	0.450025726099137	0.77893902096353	BTF3	5	73498408	73505635	+	2467	protein_coding	basic transcription factor 3 [Source:HGNC Symbol;Acc:HGNC:1125]	-
ENSG00000134871	11932	10614	12477	10344	11187	10794	36.1436989367425	31.774391247816	35.1859364822239	32.1282601187411	32.3657383492173	33.5935881127805	10698.4883180777	11660.3163776148	-0.124281277623942	2.87154474018029e-05	0.00101388319365985	COL4A2	13	110305812	110513209	+	19293	protein_coding	collagen type IV alpha 2 chain [Source:HGNC Symbol;Acc:HGNC:2203]	-
ENSG00000131747	11007	10969	11495	11241	11318	11282	99.931998560657	98.4195663640187	97.1592536603223	104.645341214453	98.1426602072514	105.2389072442	11168.3324561293	11209.9565002422	-0.00529433763737794	0.875559141596683	0.967383375690492	TOP2A	17	40388516	40417950	-	6437	protein_coding	DNA topoisomerase II alpha [Source:HGNC Symbol;Acc:HGNC:11989]	-
ENSG00000135316	10459	11598	11381	11258	11436	10944	74.4956121651778	81.6398952613152	75.4676004595234	82.2206903009015	77.7977803686397	80.0886997020695	11421.4006132187	10872.8495386454	0.0710382743465132	0.0281744667052531	0.196136637072084	SYNCRIP	6	85607785	85643792	-	8205	protein_coding	synaptotagmin binding cytoplasmic RNA interacting protein [Source:HGNC Symbol;Acc:HGNC:16918]	-
ENSG00000172809	11092	10820	12147	9936	11478	11362	169.294796717008	163.207387984523	172.600626880985	155.497952978788	167.321788913065	178.173520914574	10719.7541081873	11470.5761505479	-0.0974395036780507	0.00193248929147514	0.0301024452377962	RPL38	17	74203582	74210655	+	3829	protein_coding	ribosomal protein L38 [Source:HGNC Symbol;Acc:HGNC:10349]	-
ENSG00000065150	10776	11266	11384	10992	11547	10625	65.1186390054526	67.2815957772813	64.0445542596583	68.1088890127081	66.6452847128592	65.9676934155885	11254.8210573879	10870.1702563107	0.050233777260803	0.0530589920763413	0.288896208456048	IPO5	13	97953658	98024297	+	9671	protein_coding	importin 5 [Source:HGNC Symbol;Acc:HGNC:6402]	-
ENSG00000154277	9308	11765	11603	10226	12503	10103	238.374530256019	297.765385913934	276.638967968041	268.527400744246	305.8230647557	265.832733194323	11463.804347946	10264.081782597	0.159484316484087	0.0580851568457343	0.304440675984099	UCHL1	4	41256413	41268455	+	2282	protein_coding	ubiquitin C-terminal hydrolase L1 [Source:HGNC Symbol;Acc:HGNC:12513]	-
ENSG00000130726	11059	10693	11076	10298	11719	10220	160.213489605947	153.095206464143	149.384575318754	152.973235819323	162.153491919104	152.120850747154	10879.9423370167	10728.8335113457	0.0203967097598981	0.532592485284176	0.832084343768763	TRIM28	19	58544091	58550722	+	4034	protein_coding	tripartite motif containing 28 [Source:HGNC Symbol;Acc:HGNC:16384]	-
ENSG00000123416	10186	10864	11542	10627	11421	9616	166.559051637999	175.563054657211	175.705447094617	178.178210204065	178.369760209218	161.552487758545	10954.5804871999	10372.0905399484	0.0785466472031201	0.0118487560047448	0.113117480072765	TUBA1B	12	49127782	49131397	-	3574	protein_coding	tubulin alpha 1b [Source:HGNC Symbol;Acc:HGNC:18809]	-
ENSG00000100664	10295	10632	11113	10436	10986	10404	70.740992500751	72.2002281349993	71.0911762521613	73.5289242589434	72.1002751106908	73.4513477849848	10671.6067508576	10546.8809001269	0.0170133253897004	0.527903737971171	0.829748154885128	EIF5	14	103333544	103345025	+	8505	protein_coding	eukaryotic translation initiation factor 5 [Source:HGNC Symbol;Acc:HGNC:3299]	-
ENSG00000186468	10692	9251	11491	10958	11339	9984	148.63303927831	127.09366202093	148.714673131575	156.194971598234	150.551016809181	142.598713901902	10505.8426983664	10653.7241258991	-0.0201906898382621	0.827685514792677	0.953998751817917	RPS23	5	82273358	82278577	-	4204	protein_coding	ribosomal protein S23 [Source:HGNC Symbol;Acc:HGNC:10410]	-
ENSG00000100994	10328	11145	10909	10165	11657	9504	134.908516043343	143.87389890338	132.662343705979	136.147560160181	145.43283221479	127.551095068765	10964.4747887557	10182.7735690939	0.106759594340897	0.000766162975033986	0.0147938621672361	PYGB	20	25248069	25298014	+	4474	protein_coding	glycogen phosphorylase B [Source:HGNC Symbol;Acc:HGNC:9723]	-
ENSG00000171314	9398	11336	10638	11013	11733	9519	213.874760877142	254.954532835786	225.384305109044	256.985772147311	255.026726509402	222.571755411688	11345.1609232591	9789.96079938418	0.212569029289308	1.81729910284906e-14	4.70046526090402e-12	PGAM1	10	97426160	97433441	+	2568	protein_coding	phosphoglycerate mutase 1 [Source:HGNC Symbol;Acc:HGNC:8888]	-
ENSG00000107581	9775	10967	10783	10683	11652	9679	80.4482069940095	89.200286786253	82.6187835235007	90.1513377302326	91.5909594446776	81.8435993802557	11082.448608079	10017.6538749824	0.145705863169034	3.26151395618667e-08	2.59103987290773e-06	EIF3A	10	119033670	119080823	-	7101	protein_coding	eukaryotic translation initiation factor 3 subunit A [Source:HGNC Symbol;Acc:HGNC:3271]	-
ENSG00000141367	10271	10629	10982	10475	10955	10115	50.7138858101287	51.8663122646299	50.4818412154883	53.033163590225	51.6629344609731	51.3138587358139	10674.1032730952	10397.7900268051	0.0378214937347915	0.146156743358073	0.494301442251699	CLTC	17	59619689	59696956	+	11836	protein_coding	clathrin heavy chain [Source:HGNC Symbol;Acc:HGNC:2092]	-
ENSG00000114942	10404	10129	11127	9883	11121	10535	317.505081923533	305.489095541852	316.131675669385	309.25624388299	324.150508746164	330.323525673521	10356.7893236583	10633.2705481792	-0.0377645291337129	0.214005614327008	0.587986769403406	EEF1B2	2	206159585	206162928	+	1915	protein_coding	eukaryotic translation elongation factor 1 beta 2 [Source:HGNC Symbol;Acc:HGNC:3208]	-
ENSG00000168003	10893	10542	11337	9697	11146	9549	122.943217086999	117.586885007319	119.122775616162	112.220915986399	120.151345270466	110.731094054912	10438.025165017	10522.6707432459	-0.0116556033309353	0.749820448623296	0.928528315772638	SLC3A2	11	62856102	62888875	+	5178	protein_coding	solute carrier family 3 member 2 [Source:HGNC Symbol;Acc:HGNC:11026]	-
ENSG00000128564	8659	12166	9343	11961	13306	7604	187.145835817293	259.85976699882	187.991565796127	265.06919725046	274.670790210852	168.853149085293	12454.2702218561	8472.99574411751	0.555494584107532	1.20343098749801e-50	3.34613986073821e-47	VGF	7	101162509	101165593	-	2704	protein_coding	VGF nerve growth factor inducible [Source:HGNC Symbol;Acc:HGNC:12684]	-
ENSG00000150753	9435	10959	10297	11043	11647	9513	94.4327299685848	108.400271896756	95.9468985936455	113.330565714384	111.338981795571	97.8256551589982	11202.4419442745	9693.471971346	0.208726926891196	9.44573642514094e-14	2.18865584417537e-11	CCT5	5	10249921	10266412	+	5839	protein_coding	chaperonin containing TCP1 subunit 5 [Source:HGNC Symbol;Acc:HGNC:1618]	-
ENSG00000115310	10307	10380	10941	10216	11010	9557	90.6612636369642	90.2330525393447	89.5954794508405	92.1403208490425	92.4973605833131	86.3705541212275	10519.5477906168	10204.0641240554	0.0438264539204387	0.118029941002036	0.443970187215685	RTN4	2	54972187	55112621	-	6644	protein_coding	reticulon 4 [Source:HGNC Symbol;Acc:HGNC:14085]	-
ENSG00000135069	10363	10312	11000	9649	10723	10146	276.79439795908	272.203375560878	273.529436688809	264.261227809135	273.552465534144	278.433370057976	10208.9348731221	10445.1235082232	-0.0328031523818612	0.219839485477967	0.592902652579212	PSAT1	9	78297143	78330093	+	2188	protein_coding	phosphoserine aminotransferase 1 [Source:HGNC Symbol;Acc:HGNC:19129]	-
ENSG00000005022	9623	10593	10653	10132	11608	9388	374.919770435445	407.873634717367	386.40200526257	404.76446852764	431.954283912195	375.798952762479	10753.6858288525	9825.09550076133	0.130326003778346	1.92549197581864e-05	0.000725943110340846	SLC25A5	X	119468400	119471319	+	1500	protein_coding	solute carrier family 25 member 5 [Source:HGNC Symbol;Acc:HGNC:10991]	-
ENSG00000169715	9270	10945	10010	10408	11933	9111	514.971399706665	600.894108453532	517.698660458512	592.857070195616	633.148446928427	520.024793799585	11070.554433467	9408.94215463347	0.234793545331418	2.25491712681606e-15	6.26979707111204e-13	MT1E	16	56625475	56627112	+	1052	protein_coding	metallothionein 1E [Source:HGNC Symbol;Acc:HGNC:7397]	-
ENSG00000128272	10470	9783	11252	9341	10724	10106	243.388763326025	224.75258734829	243.513562193896	222.651978402785	238.102073290043	241.372486420587	9926.95112512576	10546.2851153509	-0.0871612115120788	0.00349559805778191	0.0472761656005018	ATF4	22	39519695	39522685	+	2514	protein_coding	activating transcription factor 4 [Source:HGNC Symbol;Acc:HGNC:786]	TF_bZIP
ENSG00000198900	9822	10590	10467	10039	10900	9615	153.560581649575	163.626854936341	152.349709592928	160.934671150959	162.764184281601	154.448514360193	10492.9491118117	9912.30591282954	0.0822369761681606	0.00135819189948842	0.0230271498568754	TOP1	20	41028818	41124487	+	3738	protein_coding	DNA topoisomerase I [Source:HGNC Symbol;Acc:HGNC:11986]	-
ENSG00000171863	9966	10028	10719	9441	10912	10151	104.302468987704	103.72103349827	104.440168756931	101.314369892176	109.076348996092	109.153373305881	10103.4231023715	10225.1440062234	-0.0169921585175405	0.595813215144391	0.866453266061181	RPS7	2	3575205	3580920	+	5584	protein_coding	ribosomal protein S7 [Source:HGNC Symbol;Acc:HGNC:10440]	-
ENSG00000213719	9628	10410	10234	10121	11353	9333	289.738342763625	309.598910562048	286.717955158708	312.300485240163	326.312009238041	288.566414911772	10607.0189644744	9676.44163628569	0.132627863106538	2.78586922742261e-06	0.00013709928118316	CLIC1	6	31730581	31739763	-	1942	protein_coding	chloride intracellular channel 1 [Source:HGNC Symbol;Acc:HGNC:2062]	-
ENSG00000100097	10044	9985	11041	9480	10938	9418	534.106824686534	524.744984904651	546.599740336897	516.903061792083	555.535570535223	514.558477036251	10110.9388625124	10098.7933608551	0.00171550997232336	0.958308618414953	0.988247701538544	LGALS1	22	37675608	37679806	+	1099	protein_coding	galectin 1 [Source:HGNC Symbol;Acc:HGNC:6561]	-
ENSG00000132475	10082	9867	11097	9441	10492	9825	96.0554558009985	92.9050403759136	98.4284209584632	92.2301013169073	95.4742280012711	96.1750744232561	9914.82116032409	10269.9048245098	-0.0507699824156889	0.0623306658774567	0.31661050458761	H3F3B	17	75776434	75785893	-	6134	protein_coding	H3 histone family member 3B [Source:HGNC Symbol;Acc:HGNC:4765]	-
ENSG00000150093	9592	10366	10363	10074	10470	9927	93.2570252024045	99.6007013074969	93.7988413463894	100.427737395266	97.2235777716878	99.1619452199743	10292.2536909784	9910.19796783807	0.0546589302914818	0.0699729627793325	0.337064519500427	ITGB1	10	32900319	33005792	-	6011	protein_coding	integrin subunit beta 1 [Source:HGNC Symbol;Acc:HGNC:6153]	-
ENSG00000162337	10981	9342	11584	9061	9914	9821	104.111421733814	87.5336730960846	102.247953043946	88.0870285430472	89.7755200610469	95.668028590153	9423.1544806608	10723.7806970135	-0.186635910829026	7.08438388093395e-09	6.79772041347421e-07	LRP5	11	68312609	68449275	+	6164	protein_coding	LDL receptor related protein 5 [Source:HGNC Symbol;Acc:HGNC:6697]	-
ENSG00000067057	9708	10299	10332	9472	10745	9152	117.31744366163	123.000445889818	116.240323220409	117.369122309271	124.020013060978	113.632735829879	10150.58771045	9671.4830260125	0.0698399918226242	0.017525404178517	0.14677525999508	PFKP	10	3066333	3137712	+	4836	protein_coding	phosphofructokinase, platelet [Source:HGNC Symbol;Acc:HGNC:8878]	-
ENSG00000184640	9648	10240	10260	9721	10557	8984	43.8991502352951	46.0466012107585	43.4616057069072	45.3533222705675	45.8787809576362	41.9994100440841	10156.4612025571	9570.61411939702	0.0856351495991036	0.00192040627997621	0.0299848763214027	SEPT9	17	77280569	77500596	+	12844	protein_coding	septin 9 [Source:HGNC Symbol;Acc:HGNC:7323]	-
ENSG00000139211	9801	9897	10387	9600	10271	9298	144.78821765222	144.492467367529	142.854048314276	145.416407036771	144.91992193011	141.125990340332	9908.62803045126	9770.52393683278	0.0202058366970664	0.439370117910243	0.77350335715938	AMIGO2	12	47075707	47079951	-	3956	protein_coding	adhesion molecule with Ig like domain 2 [Source:HGNC Symbol;Acc:HGNC:24073]	-
ENSG00000205581	9759	9727	10448	9457	10267	9474	111.785115383051	110.112438758414	111.416987871067	111.073739772959	112.324566935646	111.497895377995	9801.42521229957	9836.37573822589	-0.00508860623326666	0.844165308965189	0.957784883504455	HMGN1	21	39342315	39349647	-	5102	protein_coding	high mobility group nucleosome binding domain 1 [Source:HGNC Symbol;Acc:HGNC:4984]	-
ENSG00000116560	9470	9805	10727	9744	10029	9188	74.5270875630373	76.2589064058264	78.5926693066811	78.6286447388944	75.383158744885	74.2916125796178	9849.91742755162	9727.60804983087	0.0176862620665269	0.562227972191201	0.849695109049773	SFPQ	1	35176378	35193148	-	7426	protein_coding	splicing factor proline and glutamine rich [Source:HGNC Symbol;Acc:HGNC:10774]	-
ENSG00000163931	9414	10090	10082	9956	10498	8841	57.8695114244912	61.2978994162752	57.6981519087764	62.7537746408373	61.6360387645497	55.8382296208133	10168.7040050573	9386.59733423814	0.115281252291294	2.72743336866126e-05	0.000969153799560721	TKT	3	53224707	53256052	-	9507	protein_coding	transketolase [Source:HGNC Symbol;Acc:HGNC:11834]	-
ENSG00000029993	9719	9392	10703	9166	9863	10011	143.178727182754	136.739441987501	146.791878616911	138.457380917902	138.777314058656	151.526643975499	9459.63446625772	10088.559230679	-0.092777581201941	0.00118763449728045	0.0209804495895063	HMGB3	X	150980509	150990775	+	3967	protein_coding	high mobility group box 3 [Source:HGNC Symbol;Acc:HGNC:5004]	HMG
ENSG00000146731	8862	10002	9822	9974	10341	9481	132.76234386002	148.084232823959	136.988049829195	153.211679494908	147.964739176599	145.932472241219	10095.1616598993	9340.64827811956	0.112136616486046	0.000907443864823737	0.0170195458087177	CCT6A	7	56051630	56063989	+	3901	protein_coding	chaperonin containing TCP1 subunit 6A [Source:HGNC Symbol;Acc:HGNC:1620]	-
ENSG00000143933	9154	9667	10254	9680	9977	9458	82.7359624861467	86.3483291161845	86.2812277683242	89.7094340328044	86.1263251456001	87.8288817024953	9765.19627036172	9566.37879989527	0.0295797118785312	0.331699541003123	0.700556745407432	CALM2	2	47160082	47176601	-	6466	protein_coding	calmodulin 2 [Source:HGNC Symbol;Acc:HGNC:1445]	-
ENSG00000167522	9897	9478	10322	9059	10165	9154	29.6034673002866	28.0178314900541	28.7436855449899	27.7842459097081	29.0401545160435	28.1322550729129	9548.41167604418	9732.66461357195	-0.0274869754689784	0.355658799667224	0.719861177415625	ANKRD11	16	89267619	89490561	-	19538	protein_coding	ankyrin repeat domain 11 [Source:HGNC Symbol;Acc:HGNC:21316]	-
ENSG00000071127	8736	10383	9967	9768	10718	8293	65.2283521597504	76.617052433297	69.2831824024585	74.784014832838	76.4346117639443	63.6194741658091	10272.023739335	8932.78187954001	0.201273115675432	4.66375249786253e-10	5.82811857092439e-08	WDR1	4	10074339	10116949	-	7827	protein_coding	WD repeat domain 1 [Source:HGNC Symbol;Acc:HGNC:12754]	-
ENSG00000113407	9463	9140	10521	9022	9689	9829	96.7172199810782	92.3208861748259	100.108642707967	94.5490417117442	94.5815550196154	103.214075689892	9270.14734883243	9882.39397635172	-0.0922080214396549	0.00206243552901601	0.031639183384436	TARS	5	33440696	33469539	+	5718	protein_coding	threonyl-tRNA synthetase [Source:HGNC Symbol;Acc:HGNC:11572]	-
ENSG00000274012	9440	12479	7963	8073	9575	10063	1838.94972093453	2402.46157256586	1444.15618506798	1612.5461677969	1781.513726938	2014.0950477465	10016.7687674725	9153.91021457687	0.129988810423855	0.541373965350349	0.836853543103069	RN7SL2	14	49862550	49862849	-	300	misc_RNA	RNA, 7SL, cytoplasmic 2 [Source:HGNC Symbol;Acc:HGNC:23134]	-
ENSG00000135829	8877	9844	9817	9600	10010	9056	91.9012438227311	100.71764874788	94.6179530426476	101.907405887948	98.9787070421121	96.3265955167596	9807.0783556579	9197.13611338111	0.0925823665477164	0.00114078494545985	0.0203984086228367	DHX9	1	182839369	182887751	+	5645	protein_coding	DExH-box helicase 9 [Source:HGNC Symbol;Acc:HGNC:2750]	-
ENSG00000188229	8948	10047	9880	9722	10079	8495	247.717596632483	274.881865043296	254.640462764486	275.972522463715	266.502235889463	241.628909315272	9938.9101531142	9046.74829255276	0.135373569386806	4.05348794589623e-06	0.000191842097592587	TUBB4B	9	137241213	137243707	+	2111	protein_coding	tubulin beta 4B class IVb [Source:HGNC Symbol;Acc:HGNC:20771]	-
ENSG00000092201	8638	9953	9526	9848	10229	8826	70.5936337401807	80.3868749761033	72.4773828658159	82.5238957230134	79.8432204351948	74.1089890148945	9999.35764589634	8945.93139166774	0.160558147745087	2.64400559996142e-08	2.17826890983488e-06	SUPT16H	14	21351472	21384266	-	7151	protein_coding	SPT16 homolog, facilitates chromatin remodeling subunit [Source:HGNC Symbol;Acc:HGNC:11465]	-
ENSG00000120438	9130	9531	9783	9478	10105	8944	108.25079015322	111.680556984548	107.987115076432	115.227554788808	114.432436434711	108.954887356608	9691.3804963747	9232.91154296454	0.0699302977132457	0.00919938160521962	0.0942131880416691	TCP1	6	159778498	159789749	-	4929	protein_coding	t-complex 1 [Source:HGNC Symbol;Acc:HGNC:11655]	-
ENSG00000088247	9336	9668	10286	9232	9690	8638	119.571999037798	122.372573345004	122.646385816529	121.23940232998	118.534549477235	113.667543538392	9518.61445310874	9354.06170260256	0.0248507569715936	0.429907266540728	0.767575073282746	KHSRP	19	6413348	6424794	-	4563	protein_coding	KH-type splicing regulatory protein [Source:HGNC Symbol;Acc:HGNC:6316]	-
ENSG00000104408	9232	9531	9961	8883	9716	9249	89.8466522795318	91.6691865739946	90.250295372941	88.6431356041393	90.3121412970286	92.4816376061819	9360.93025556097	9428.5235451374	-0.0102277838805647	0.711966440498337	0.913739482972735	EIF3E	8	108201216	108435333	-	6005	protein_coding	eukaryotic translation initiation factor 3 subunit E [Source:HGNC Symbol;Acc:HGNC:3277]	-
ENSG00000075415	9196	9345	9834	9031	9925	9063	60.4120125655668	60.671181349851	60.144252729626	60.8330410979486	62.2740894720531	61.1717562597313	9417.33408117415	9312.27125233303	0.0163419772175676	0.543537163386841	0.838539842824578	SLC25A3	12	98593591	98606379	+	8896	protein_coding	solute carrier family 25 member 3 [Source:HGNC Symbol;Acc:HGNC:10989]	-
ENSG00000079246	9124	9573	9654	9089	9806	9139	97.605253061078	101.207984974	96.1467918354011	99.6972921317717	100.191835641646	100.447982986456	9474.94585008655	9257.90788177749	0.0336383903089977	0.226753210287767	0.599180138945246	XRCC5	2	216107464	216206303	+	5463	protein_coding	X-ray repair cross complementing 5 [Source:HGNC Symbol;Acc:HGNC:12833]	-
ENSG00000171858	9445	9240	9943	8266	9955	9446	539.567079446874	521.668072285393	528.811035059545	484.192688310413	543.171876654221	554.42914393029	9127.98981836431	9562.72177613714	-0.0667883641669598	0.0695083304011	0.336618839156119	RPS21	20	62387116	62388520	+	1023	protein_coding	ribosomal protein S21 [Source:HGNC Symbol;Acc:HGNC:10409]	-
ENSG00000122026	9163	8831	10444	8791	9801	9147	238.104359370499	226.787100833579	252.659778635761	234.232570454164	243.249848731879	244.209732156563	9123.62220549184	9521.388803092	-0.0616271339758623	0.0584613466431214	0.305297746458349	RPL21	13	27251309	27256691	+	2249	protein_coding	ribosomal protein L21 [Source:HGNC Symbol;Acc:HGNC:10313]	-
ENSG00000106153	9365	9260	9675	8766	9703	9329	483.482178775151	472.457208575987	465.011025724521	464.037949653788	478.444150951096	494.837278689146	9226.20678323976	9411.33333991724	-0.0283276258810493	0.345403244746858	0.711007752743763	CHCHD2	7	56101569	56106576	-	1132	protein_coding	coiled-coil-helix-coiled-coil-helix domain containing 2 [Source:HGNC Symbol;Acc:HGNC:21645]	-
ENSG00000166710	9247	8815	10055	8694	9452	9725	88.8971483665021	83.7506320195215	89.9929804118841	85.7010123723156	86.7887063001275	96.0574846929618	8972.60622351092	9627.66660719316	-0.101458463849143	0.00176865025436816	0.0286330831573256	B2M	15	44711487	44718877	+	6079	protein_coding	beta-2-microglobulin [Source:HGNC Symbol;Acc:HGNC:914]	-
ENSG00000138095	8687	9494	9678	9186	9968	8960	52.0162595917212	56.1820173545825	53.950379466693	56.3994778336042	57.0072192038202	55.1228845195614	9534.23189227785	9056.40967157051	0.0742429224601102	0.0105370784863094	0.103894846564479	LRPPRC	2	43886508	43996005	-	9760	protein_coding	leucine rich pentatricopeptide repeat containing [Source:HGNC Symbol;Acc:HGNC:15714]	-
ENSG00000139644	9131	9209	9942	8802	9589	9027	86.2635929298382	85.9806011315654	87.4424961807835	85.2648256395859	86.5236930740188	87.6208113714232	9185.01245147291	9311.78581931826	-0.0197332483473235	0.455088067182677	0.782653673437706	TMBIM6	12	49707725	49764934	+	6186	protein_coding	transmembrane BAX inhibitor motif containing 6 [Source:HGNC Symbol;Acc:HGNC:11723]	-
ENSG00000099783	8845	9649	9448	9218	9795	8652	92.0755972602502	99.2676676382605	91.5643000586988	98.3926721310002	97.3876031035302	92.5375178401508	9541.22075839522	8930.98816707236	0.0953744370284485	0.000305637294786567	0.00702334295995083	HNRNPM	19	8444767	8489114	+	5614	protein_coding	heterogeneous nuclear ribonucleoprotein M [Source:HGNC Symbol;Acc:HGNC:5046]	-
ENSG00000135624	8789	9384	9817	9069	9708	8578	143.035281506145	150.92824213322	148.738052053953	151.336071668395	150.898876967127	143.431447208978	9373.65523960565	9002.18653381162	0.058126147323547	0.0360595541559032	0.229511881131673	CCT7	2	73233420	73253021	+	3591	protein_coding	chaperonin containing TCP1 subunit 7 [Source:HGNC Symbol;Acc:HGNC:1622]	-
ENSG00000005884	9669	8893	10361	8475	9088	8554	57.6482300342847	52.4000273894009	57.5103060956916	51.8111782072806	51.7517768273834	52.3996385668378	8805.92890217205	9460.61270709709	-0.103681177355669	0.00289245481421732	0.0410728641153283	ITGA3	17	50055968	50090481	+	9802	protein_coding	integrin subunit alpha 3 [Source:HGNC Symbol;Acc:HGNC:6139]	-
ENSG00000143612	9086	9073	9724	8641	9706	8802	198.875180494324	196.262609704664	198.149231538577	193.932771270207	202.90870107267	197.944685674237	9121.81204848686	9150.49558452932	-0.0043798970391574	0.875810281635378	0.967383375690492	C1orf43	1	154206696	154220637	-	2670	protein_coding	chromosome 1 open reading frame 43 [Source:HGNC Symbol;Acc:HGNC:29876]	-
ENSG00000144028	8931	9208	9602	8860	9320	8899	47.7703044217716	48.6745599937635	47.8144548997059	48.5926949217459	47.6130893422464	48.9050552903203	9118.21042758177	9093.63199695822	0.00391652587639091	0.885731600768646	0.96800252171995	SNRNP200	2	96274336	96305515	-	10926	protein_coding	small nuclear ribonucleoprotein U5 subunit 200 [Source:HGNC Symbol;Acc:HGNC:30859]	-
ENSG00000137801	7947	9968	8801	10181	10001	7617	50.7132787217624	62.8644774595064	52.2865618553921	66.6174888622386	60.9557154717796	49.9409799677789	10045.9837289531	8067.94632352731	0.315994202966588	1.58044325531582e-20	9.25141572927502e-18	THBS1	15	39581079	39599466	+	9158	protein_coding	thrombospondin 1 [Source:HGNC Symbol;Acc:HGNC:11785]	-
ENSG00000051108	9328	9071	9676	8178	9637	8446	105.749660915501	101.630583064102	102.123547742337	95.0641777887571	104.348169380038	98.3775836281875	8939.14634498599	9093.78821284648	-0.0246140960987016	0.496868661549302	0.808392810671641	HERPUD1	16	56932048	56944863	+	5155	protein_coding	homocysteine inducible ER protein with ubiquitin like domain 1 [Source:HGNC Symbol;Acc:HGNC:13744]	-
ENSG00000128050	8711	9232	9143	8827	9438	8957	67.7239965924443	70.9331367678506	66.1763596640944	70.3666759810835	70.0820936974851	71.5470558998281	9152.74379705166	8895.78279828385	0.0413452120553004	0.188424078887417	0.554845804973748	PAICS	4	56435741	56464579	+	7517	protein_coding	phosphoribosylaminoimidazole carboxylase and phosphoribosylaminoimidazolesuccinocarboxamide synthase [Source:HGNC Symbol;Acc:HGNC:8587]	-
ENSG00000198918	9022	8987	9258	8377	9557	9030	246.266462026764	242.435377217745	235.266023880286	234.460835296555	249.158991199005	253.24730166069	8954.16833657983	9061.76537892547	-0.0168401513925145	0.612255499384462	0.875142829568873	RPL39	X	119786504	119791643	-	2141	protein_coding	ribosomal protein L39 [Source:HGNC Symbol;Acc:HGNC:10350]	-
ENSG00000092621	8968	8983	9423	8608	9689	8300	56.8623923691376	56.2898034274904	55.6234993208006	55.9643070333365	58.6760693937464	54.0707319399207	9075.01355009289	8842.81299876167	0.0374577334487485	0.219320476674781	0.592346367551461	PHGDH	1	119648411	119744226	+	9217	protein_coding	phosphoglycerate dehydrogenase [Source:HGNC Symbol;Acc:HGNC:8923]	-
ENSG00000155660	9312	8918	9588	8438	9386	8310	166.06788002419	157.176982353062	159.187985765012	154.29844147441	159.87323157642	152.264382666043	8897.28821164036	9013.78465535207	-0.0187623042443251	0.568901960555317	0.852557871874531	PDIA4	7	149003062	149028641	-	3277	protein_coding	protein disulfide isomerase family A member 4 [Source:HGNC Symbol;Acc:HGNC:30167]	-
ENSG00000104341	8766	8957	9402	8648	9292	8619	160.242586273732	161.814657298436	160.006016864703	162.095703795929	162.232630467446	161.878058906341	8952.52640289262	8878.56401596516	0.0120260748310899	0.648708752870945	0.889634864294779	LAPTM4B	8	97775057	97853013	+	3197	protein_coding	lysosomal protein transmembrane 4 beta [Source:HGNC Symbol;Acc:HGNC:13646]	-
ENSG00000078369	8523	9070	9379	8631	9748	8286	77.6210592206332	81.6343929542532	79.5212503677604	80.5986072174105	84.7920482604748	77.5330079945965	9130.86617119034	8674.3791050021	0.0740187657505619	0.0116800181579364	0.111794459511677	GNB1	1	1785285	1891117	-	6417	protein_coding	G protein subunit beta 1 [Source:HGNC Symbol;Acc:HGNC:4396]	-
ENSG00000198695	7711	9812	8964	8609	9720	8650	858.362064051221	1079.43415566798	928.969056382152	982.634174483801	1033.42415074002	989.305782882537	9361.12408287481	8396.86826748202	0.156883507326097	0.0254265472862411	0.18519584735925	MT-ND6	MT	14149	14673	-	525	protein_coding	mitochondrially encoded NADH:ubiquinone oxidoreductase core subunit 6 [Source:HGNC Symbol;Acc:HGNC:7462]	-
ENSG00000138071	8440	8964	8909	9092	9329	8611	113.467613876661	119.09955190686	111.505944919083	125.333811352443	119.789043734886	118.942672592242	9120.00854795563	8611.54863020045	0.0828645302674404	0.0101539705246672	0.101103366316337	ACTR2	2	65227753	65271253	+	4347	protein_coding	ARP2 actin related protein 2 homolog [Source:HGNC Symbol;Acc:HGNC:169]	-
ENSG00000165280	8857	8989	9197	8728	9296	8278	95.1845710562976	95.4706978372927	92.0164950608283	96.1776129559086	95.4176149787195	91.4028973402403	8992.07237729858	8727.00930030036	0.0431598556845219	0.123324198372264	0.455797734962321	VCP	9	35056064	35073249	-	5438	protein_coding	valosin containing protein [Source:HGNC Symbol;Acc:HGNC:12666]	-
ENSG00000135046	7974	9386	8613	9237	9876	8184	102.172795198505	118.855257556764	102.743197775272	121.358257228758	120.862800807434	107.740575772049	9486.3254406611	8214.22462288245	0.207888071977144	1.89899792595312e-12	3.52010915540843e-10	ANXA1	9	73151757	73170393	+	4561	protein_coding	annexin A1 [Source:HGNC Symbol;Acc:HGNC:533]	-
ENSG00000127603	8467	8888	9255	8699	9172	8754	12.146140796002	12.600610911679	12.3601790582225	12.7955048626616	12.5668180394435	12.9023827624541	8908.59216133689	8778.5332011332	0.0212967514633224	0.475285325209173	0.795983042761093	MACF1	1	39081316	39487177	+	40739	protein_coding	microtubule-actin crosslinking factor 1 [Source:HGNC Symbol;Acc:HGNC:13664]	-
ENSG00000164754	8493	8741	9317	8677	9010	8819	80.1584465529793	81.5319993627983	81.866052831302	83.9725051178689	81.2204681508258	85.5189064035932	8800.00668814447	8829.19796608095	-0.00475039948313994	0.877937142830921	0.96773210134445	RAD21	8	116845935	116874866	-	6192	protein_coding	RAD21 cohesin complex component [Source:HGNC Symbol;Acc:HGNC:9811]	-
ENSG00000130255	8786	8610	9047	8400	9359	8585	225.996642734283	218.873279007945	216.648141022222	221.548808520151	229.928478428448	226.884964314218	8773.02268799051	8762.28046697851	0.00207499209798284	0.946098305033766	0.985917910640852	RPL36	19	5674947	5691876	+	2272	protein_coding	ribosomal protein L36 [Source:HGNC Symbol;Acc:HGNC:13631]	-
ENSG00000060982	8555	8688	9252	8301	9049	8578	42.4598263591572	42.614443000449	42.7497335183151	42.244284404434	42.8954588217378	43.742023518254	8665.12836652271	8746.34371047711	-0.0133161502084026	0.628202062799836	0.881067256300098	BCAT1	12	24810022	24949459	-	11775	protein_coding	branched chain amino acid transaminase 1 [Source:HGNC Symbol;Acc:HGNC:976]	-
ENSG00000143321	8240	8993	8397	8836	9802	7718	128.586242395232	138.691770165877	121.991911046694	141.38467728956	146.094720283166	123.744725281521	9193.3719557651	8074.89974959578	0.187348407307681	1.79644637701217e-09	2.01818955607367e-07	HDGF	1	156742107	156766925	-	3745	protein_coding	heparin binding growth factor [Source:HGNC Symbol;Acc:HGNC:4856]	-
ENSG00000147649	8707	8757	8898	8629	9088	7900	79.6193893898247	79.1378873075412	75.7499390010607	80.907747638657	79.3726985545318	74.221891415318	8813.84007636542	8452.06908226754	0.0604023950238973	0.0522969040608195	0.286199565639777	MTDH	8	97644179	97728770	+	6391	protein_coding	metadherin [Source:HGNC Symbol;Acc:HGNC:29608]	-
ENSG00000211459	8246	8755	9668	7674	8805	8810	505.142688640142	530.036399964874	551.374872829179	482.027571198717	515.172450718068	554.499651273913	8392.54333562065	8852.93958332933	-0.076974408700408	0.0510733422604464	0.28260582717447	MT-RNR1	MT	648	1601	+	954	Mt_rRNA	mitochondrially encoded 12S RNA [Source:HGNC Symbol;Acc:HGNC:7470]	-
ENSG00000156261	7942	8834	9030	8428	9042	8653	138.922478461571	152.713995240565	147.051675859168	151.163351072825	151.063545043018	155.512023264066	8755.28716104003	8496.35268190633	0.0434101579477034	0.22238725104511	0.59390847622648	CCT8	21	29055805	29073797	-	3341	protein_coding	chaperonin containing TCP1 subunit 8 [Source:HGNC Symbol;Acc:HGNC:1623]	-
ENSG00000034510	7785	9330	8718	8675	9980	7346	917.267605514155	1086.42033804078	956.299418689159	1048.06029099673	1123.10538584443	889.289144964091	9307.14571575867	7893.66875982727	0.237533970239543	3.00629958839738e-12	5.3929135519606e-10	TMSB10	2	84905625	84906675	+	496	protein_coding	thymosin beta 10 [Source:HGNC Symbol;Acc:HGNC:11879]	-
ENSG00000175166	8181	8848	8796	8616	9074	8144	87.6778740222615	93.7146604824447	87.7623869454864	94.6822679897537	92.8827194548933	89.6759551202674	8835.1261034645	8327.42510335514	0.085405521983	0.00186146732941696	0.0293662973585467	PSMD2	3	184298709	184309054	+	5453	protein_coding	proteasome 26S subunit, non-ATPase 2 [Source:HGNC Symbol;Acc:HGNC:9559]	-
ENSG00000205542	7999	8581	8514	8732	9817	7933	274.17662690284	290.677514823439	271.686441868469	306.893580038219	321.385332784399	279.374533059432	9025.22937365297	8104.80064148849	0.155373386790725	7.29595639437438e-06	0.000320733703629375	TMSB4X	X	12975108	12977227	+	1705	protein_coding	thymosin beta 4 X-linked [Source:HGNC Symbol;Acc:HGNC:11881]	-
ENSG00000213585	8337	8591	9014	8441	9017	8146	154.03865761926	156.870921231108	155.051890350952	159.916460241808	159.123573325056	154.638973257064	8670.89323454753	8448.95274574312	0.0373650441282572	0.165955220026098	0.521546752509257	VDAC1	5	133971915	134005133	-	3163	protein_coding	voltage dependent anion channel 1 [Source:HGNC Symbol;Acc:HGNC:12669]	-
ENSG00000139514	8416	8582	9229	8037	9088	8020	63.9419044138901	64.4387570049358	65.2790873468046	62.6113621867758	65.9478570543438	62.6049735454736	8551.2770202278	8499.34802898836	0.00876969477262021	0.771900169883323	0.935949961884214	SLC7A1	13	29509410	29595688	-	7692	protein_coding	solute carrier family 7 member 1 [Source:HGNC Symbol;Acc:HGNC:11057]	-
ENSG00000183255	8946	8017	9450	7702	8628	8554	147.813108310335	130.910578982261	145.36352714524	130.486900169664	136.159115558134	145.213813184095	8099.77522176686	8931.71976166192	-0.140891643130816	1.04688915662254e-06	5.91040670048524e-05	PTTG1IP	21	44849585	44873903	-	3537	protein_coding	PTTG1 interacting protein [Source:HGNC Symbol;Acc:HGNC:13524]	-
ENSG00000148773	8123	8628	9129	8263	8648	8430	37.0670615690949	38.9099476731557	38.7823839082343	38.6623993994186	37.6911958287168	39.5233646031942	8503.12021626628	8511.18097804158	-0.00142464152393602	0.963353023762315	0.990065028694199	MKI67	10	128096659	128126385	-	12807	protein_coding	marker of proliferation Ki-67 [Source:HGNC Symbol;Acc:HGNC:7107]	-
ENSG00000112081	8084	8666	8878	8196	8832	8362	66.3723870137421	70.3167226684772	67.8603133357693	68.9989410930371	69.2584426624801	70.5384517659127	8551.79576384015	8395.86994397833	0.0266769962834311	0.375092273574673	0.732079103536006	SRSF3	6	36594353	36605600	+	7118	protein_coding	serine and arginine rich splicing factor 3 [Source:HGNC Symbol;Acc:HGNC:10785]	-
ENSG00000072778	8246	8527	8956	8109	8978	8147	99.0557296942847	101.23048981332	100.158991709747	99.8810077569293	103.007394366106	100.551514282164	8522.46426979741	8400.48777193997	0.0209094905226715	0.450590091224619	0.779266520696658	ACADVL	17	7217125	7225273	+	4865	protein_coding	acyl-CoA dehydrogenase very long chain [Source:HGNC Symbol;Acc:HGNC:92]	-
ENSG00000215021	8164	8690	8910	8311	9133	7680	190.921947444777	200.840567645575	193.985894379689	199.289990251917	203.994682382088	184.530733291346	8696.25331827924	8196.94620955643	0.0851639544593846	0.00366580669146575	0.0484217363687435	PHB2	12	6965327	6970825	-	2499	protein_coding	prohibitin 2 [Source:HGNC Symbol;Acc:HGNC:30306]	-
ENSG00000130816	8384	8465	9050	8142	8624	8208	50.0174571653093	49.9086825485517	50.2641689339785	49.8058987446562	49.1395999468425	50.3109264793396	8399.40959048269	8497.50084174232	-0.0168049219936321	0.533318465779253	0.832383942800568	DNMT1	19	10133345	10231286	-	9796	protein_coding	DNA methyltransferase 1 [Source:HGNC Symbol;Acc:HGNC:2976]	-
ENSG00000163468	7794	8691	8701	8707	8936	7978	113.36254433147	124.927410317147	117.819707394927	129.854520164718	124.138036776422	119.222395357146	8769.93488027281	8109.96041961798	0.112736430663621	0.000253365394756856	0.00610009363303203	CCT3	1	156308968	156367873	-	4018	protein_coding	chaperonin containing TCP1 subunit 3 [Source:HGNC Symbol;Acc:HGNC:1616]	-
ENSG00000108561	7793	8820	8718	8536	9292	7353	195.045936584621	218.162258067103	203.136835832901	219.061461725688	222.123220387334	189.082538713769	8868.28874705251	7898.78292119948	0.166753472746824	8.33772210815699e-08	6.06092452855699e-06	C1QBP	17	5432777	5448830	-	2335	protein_coding	complement C1q binding protein [Source:HGNC Symbol;Acc:HGNC:1243]	-
ENSG00000221983	8260	8464	8785	7862	8859	8055	112.105039885117	113.527101286022	111.000885649387	109.410114801996	114.837127672557	112.322112513723	8377.98598372972	8319.78938965828	0.0102794720640991	0.723413675095688	0.918368923169564	UBA52	19	18571730	18577550	+	4306	protein_coding	ubiquitin A-52 residue ribosomal protein fusion product 1 [Source:HGNC Symbol;Acc:HGNC:12458]	-
ENSG00000110700	8287	7894	9120	7910	8610	8325	221.547215970629	208.566659000862	226.988254020338	216.832703965499	219.849073103746	228.66928204766	8124.86330987298	8527.25204050311	-0.0697001819606643	0.0206297526904499	0.162722516249728	RPS13	11	17074389	17077787	-	2186	protein_coding	ribosomal protein S13 [Source:HGNC Symbol;Acc:HGNC:10386]	-
ENSG00000084207	8294	8722	8281	8227	9275	7332	253.642753795449	263.604800629194	235.765796884136	257.975979440064	270.909900231584	230.375087343415	8723.5608694091	7923.21794461321	0.138943830627475	9.54294735580727e-05	0.00278068800420604	GSTP1	11	67583595	67586656	+	1911	protein_coding	glutathione S-transferase pi 1 [Source:HGNC Symbol;Acc:HGNC:4638]	-
ENSG00000100644	8250	8262	8553	8005	8569	8208	93.6012210750785	92.6385098662392	90.3411523117251	93.1254203558963	92.856057007147	95.6796419708038	8266.90149793721	8296.63255893323	-0.00492466362322325	0.868094367867424	0.966398154441993	HIF1A	14	61695513	61748259	+	5151	protein_coding	hypoxia inducible factor 1 subunit alpha [Source:HGNC Symbol;Acc:HGNC:4910]	Others
ENSG00000129657	8310	8155	8722	7827	8387	8347	46.8951681810776	45.48098307886	45.8229182730955	45.2899406736901	45.2049763495155	48.3962950087105	8111.34603711574	8417.87094624727	-0.0532800971341272	0.070158593472508	0.337501676730637	SEC14L1	17	77088749	77217101	+	10356	protein_coding	SEC14 like lipid binding 1 [Source:HGNC Symbol;Acc:HGNC:10698]	-
ENSG00000124795	7976	8239	8690	8180	8390	8188	106.885347695	109.115472102024	108.415753704504	112.39983578457	107.385963784217	112.736744870182	8262.10261130298	8240.41309570742	0.0037773291208405	0.903028886772107	0.973876266218652	DEK	6	18223868	18264823	-	4361	protein_coding	DEK proto-oncogene [Source:HGNC Symbol;Acc:HGNC:2768]	-
ENSG00000163171	8352	8076	8879	8043	8131	8029	46.9057170892848	44.8239792650812	46.4236130901014	46.3161772061386	43.6145890337405	46.3288350612646	8077.31155822669	8371.22661670952	-0.0517538468876747	0.0843990574625866	0.373227468679639	CDC42EP3	2	37641882	37738468	-	10406	protein_coding	CDC42 effector protein 3 [Source:HGNC Symbol;Acc:HGNC:16943]	-
ENSG00000184840	7950	8362	8415	8076	8889	7602	190.412922184498	197.933022590697	187.63895152396	198.337549742733	203.345574439309	187.073289338262	8427.56460856049	7942.79615239348	0.0855662030848791	0.00228173700588381	0.034527182284952	TMED9	5	177592158	177596124	+	2440	protein_coding	transmembrane p24 trafficking protein 9 [Source:HGNC Symbol;Acc:HGNC:24878]	-
ENSG00000143569	7746	8206	8598	8293	8373	7794	60.3339365031906	63.1676159233411	62.3478092335313	66.2331146795076	62.2899224045187	62.3733684589811	8284.66264325559	7997.88183444508	0.0506061929866886	0.107053832433168	0.424821311498254	UBAP2L	1	154220179	154271510	+	7503	protein_coding	ubiquitin associated protein 2 like [Source:HGNC Symbol;Acc:HGNC:29877]	-
ENSG00000152558	8016	7805	8680	7888	7921	8596	100.810124649933	97.0059012187681	101.626216266291	101.716800077136	95.1434698446124	111.070180589394	7866.13167539737	8391.85936131379	-0.093273949620412	0.0138942102344784	0.125708505974767	TMEM123	11	102396332	102470384	-	4647	protein_coding	transmembrane protein 123 [Source:HGNC Symbol;Acc:HGNC:30138]	-
ENSG00000155506	7852	8362	8568	7972	8469	7489	54.0367749236742	56.8719471409916	54.8944168548664	56.2543050975071	55.6664841494976	52.9526365406659	8256.62736047768	7918.67277420527	0.0600808193578566	0.03525586504697	0.226264126400693	LARP1	5	154712902	154817607	+	8492	protein_coding	La ribonucleoprotein domain family member 1 [Source:HGNC Symbol;Acc:HGNC:29531]	-
ENSG00000159140	7799	8195	8554	7807	8299	8053	34.6024073123019	35.9331388615848	35.3326513095418	35.5165618024654	35.1678394153398	36.7096057806572	8089.45615026929	8091.51417019967	-0.000277769605135707	0.99268726261132	0.998116447658284	SON	21	33542618	33577481	+	13172	protein_coding	SON DNA binding protein [Source:HGNC Symbol;Acc:HGNC:11183]	-
ENSG00000173812	8420	7758	8972	7312	8094	8026	135.819733245011	123.674271567064	134.734754218421	120.938981944302	124.700016553679	133.016208649077	7707.29872474741	8422.22623342386	-0.127901140734409	6.14839405685665e-06	0.000277977393090893	EIF1	17	41688885	41692668	+	3623	protein_coding	eukaryotic translation initiation factor 1 [Source:HGNC Symbol;Acc:HGNC:3249]	-
ENSG00000196205	7925	8090	8382	7851	8392	7743	333.438805011672	336.390866626694	328.325122027385	338.704675221259	337.236733900574	334.719301976407	8099.61310344729	7972.80577973399	0.022861058773837	0.406062144638224	0.753919437574409	EEF1A1P5	9	133019486	133020874	+	1389	processed_pseudogene	eukaryotic translation elongation factor 1 alpha 1 pseudogene 5 [Source:HGNC Symbol;Acc:HGNC:3200]	-
ENSG00000131473	8011	8055	8486	7616	8125	7946	89.7397821074266	89.1748993606233	88.4995157410881	87.4791507791945	86.9309004236778	91.4537393683376	7921.0069126152	8104.56138528391	-0.0329125398410555	0.250522728179215	0.622779119984182	ACLY	17	41866908	41930542	-	5217	protein_coding	ATP citrate lyase [Source:HGNC Symbol;Acc:HGNC:115]	-
ENSG00000163513	7775	8348	8146	8133	8271	7465	96.5944558561726	102.497446770676	94.2184154934347	103.60528720303	98.143683297172	95.2875679864025	8243.88131890393	7752.19668428318	0.0886277343686863	0.00346154830380888	0.0469898185868001	TGFBR2	3	30606502	30694142	+	4704	protein_coding	transforming growth factor beta receptor 2 [Source:HGNC Symbol;Acc:HGNC:11773]	-
ENSG00000233927	8030	8257	8577	7281	8659	7290	221.464287886199	225.05530145398	220.223244622852	205.901037080925	228.091146420702	206.571458209767	8044.26944185304	7912.58613147906	0.0238690906427219	0.538878871186074	0.83543501607632	RPS28	19	8321158	8323340	+	2119	protein_coding	ribosomal protein S28 [Source:HGNC Symbol;Acc:HGNC:10418]	-
ENSG00000164171	8213	7749	8545	7364	7834	8382	60.679843919553	56.5805412029641	58.775223214284	55.7873530753886	55.2813612811188	63.6275083543002	7638.65785502016	8341.85125787021	-0.126786175170374	9.62040940398768e-05	0.0027936865115183	ITGA2	5	52989326	53094779	+	7910	protein_coding	integrin subunit alpha 2 [Source:HGNC Symbol;Acc:HGNC:6137]	-
ENSG00000082153	7452	8323	8155	8191	8551	7365	53.8656540690707	59.4562878057121	54.8785521218818	60.7093190243132	59.0348585923913	54.6973732522325	8345.61032352794	7611.69748906314	0.132653675014226	2.61889478764705e-06	0.000130615909543545	BZW1	2	200810594	200827338	+	8085	protein_coding	basic leucine zipper and W2 domains 1 [Source:HGNC Symbol;Acc:HGNC:18380]	-
ENSG00000072274	6933	8791	7701	8879	8620	6731	51.372236717734	64.3760549581081	53.1243936508392	67.4606738420089	61.0052301799693	51.2438195714722	8760.97256827372	7075.41977332974	0.307913401277922	5.89054147350857e-18	2.25912421615043e-15	TFRC	3	196027183	196082189	-	7887	protein_coding	transferrin receptor [Source:HGNC Symbol;Acc:HGNC:11763]	-
ENSG00000164111	7660	7779	8608	7768	8150	7650	147.547654083786	148.083310532477	154.363773103188	153.423575685723	149.938678006558	151.397813241909	7889.68949703583	7922.26003873293	-0.00616090972717337	0.837050373987874	0.956604424526627	ANXA5	4	121667955	121697113	-	3034	protein_coding	annexin A5 [Source:HGNC Symbol;Acc:HGNC:543]	-
ENSG00000109475	8122	8046	8541	7366	8398	7122	139.893727178497	136.960107572162	136.956789171421	130.090719181194	138.154061114846	126.035199551847	7919.49484059719	7874.1679677668	0.00822492425601825	0.828210907182247	0.953998751817917	RPL34	4	108620566	108630412	+	3393	protein_coding	ribosomal protein L34 [Source:HGNC Symbol;Acc:HGNC:10340]	-
ENSG00000179051	7461	8290	8163	7816	8497	7152	105.678570997882	116.044143321639	107.64138483716	113.515139399339	114.949752289504	104.081136499888	8187.82939241157	7543.56411269277	0.118102533920772	3.73941191213046e-05	0.00127968428574508	RCC2	1	17406760	17439724	-	4126	protein_coding	regulator of chromosome condensation 2 [Source:HGNC Symbol;Acc:HGNC:30297]	-
ENSG00000067082	7181	8217	7773	8431	8632	7038	68.3606855000618	77.3060660467278	68.8889773771871	82.2962252756979	78.4847796675308	68.8375449007781	8419.23032538835	7287.651791359	0.208073058729868	1.47914363643887e-11	2.31704725696805e-09	KLF6	10	3775996	3785281	-	6139	protein_coding	Kruppel like factor 6 [Source:HGNC Symbol;Acc:HGNC:2235]	zf-C2H2
ENSG00000147140	7587	7866	8691	7422	8101	7519	83.7855961792962	85.8483646167422	89.3528929321484	84.0426183172415	85.4457452024224	85.3127601327392	7783.44874113875	7878.38892296262	-0.0176887321401076	0.571018365874042	0.853913259510194	NONO	X	71283192	71301168	+	5292	protein_coding	non-POU domain containing octamer binding [Source:HGNC Symbol;Acc:HGNC:7871]	-
ENSG00000112159	7389	8192	7990	7838	7997	7630	23.2137414055827	25.4347939340279	23.3693074827055	25.2489939830018	23.9960136928872	24.6285385422645	8002.05884373585	7630.43420966257	0.068640531271788	0.0400017094406263	0.243696166335649	MDN1	6	89642499	89819723	-	18602	protein_coding	midasin AAA ATPase 1 [Source:HGNC Symbol;Acc:HGNC:18302]	-
ENSG00000159377	7474	8121	8362	7513	8602	6760	202.404781983838	217.348171034556	210.822726906517	208.622145879774	222.494686054257	188.091426092996	8060.7773968878	7474.72578665784	0.108708929225037	0.00492553657001606	0.0597423178816914	PSMB4	1	151399534	151401944	+	2158	protein_coding	proteasome subunit beta 4 [Source:HGNC Symbol;Acc:HGNC:9541]	-
ENSG00000176619	7377	8140	7804	7962	8548	6933	79.3668489030832	86.5491014625605	78.1656966785345	87.8336380910714	87.8367781171015	76.6364153587908	8204.71916783237	7327.03110510525	0.163158271208467	1.23178086144428e-08	1.1416555617486e-06	LMNB2	19	2427638	2456996	-	5432	protein_coding	lamin B2 [Source:HGNC Symbol;Acc:HGNC:6638]	-
ENSG00000116133	7324	7949	8305	7901	7954	7309	68.0482257086402	72.9893962664628	71.8369185443103	75.2713796135107	70.584052023718	69.7719820013682	7929.13619598952	7596.24947253424	0.0615333574535833	0.0602314219032782	0.311288975096775	DHCR24	1	54849627	54887271	-	6290	protein_coding	24-dehydrocholesterol reductase [Source:HGNC Symbol;Acc:HGNC:2859]	-
ENSG00000152234	7608	7720	8124	7397	8077	7801	40.7609681109978	40.8761600461458	40.521311117177	40.6358126321521	41.3310652468016	42.9416662579939	7718.53046066111	7805.29628193597	-0.0158464533264667	0.607681370865591	0.873356294617747	ATP5F1A	18	46080248	46104334	-	10908	protein_coding	ATP synthase F1 subunit alpha [Source:HGNC Symbol;Acc:HGNC:823]	-
ENSG00000150991	7228	7878	8065	7873	8299	7267	108.366594311578	116.727198267788	112.569630493185	121.03107100884	118.838065874514	111.940455316018	8006.77556897659	7474.19030188138	0.0991619133265759	0.000888779405026683	0.0167258960113482	UBC	12	124911604	124917368	-	3898	protein_coding	ubiquitin C [Source:HGNC Symbol;Acc:HGNC:12468]	-
ENSG00000187498	7289	8025	7729	7920	8318	7171	28.9033720824263	31.4488239058408	28.5327386679774	32.2021663486166	31.5030069456947	29.215607005065	8078.01274390883	7356.21940125022	0.13508340183503	2.17083584535967e-06	0.000109249032905386	COL4A1	13	110148963	110307233	-	14738	protein_coding	collagen type IV alpha 1 chain [Source:HGNC Symbol;Acc:HGNC:2202]	-
ENSG00000058262	7978	7910	8157	7252	7966	7110	99.2641864371756	97.264384565453	94.4862484327426	92.5200150990462	94.6654245643475	90.8913981758075	7696.00205503621	7701.19699672159	-0.000974588738091057	0.977647542834386	0.994043979894595	SEC61A1	3	128051641	128071683	+	4697	protein_coding	Sec61 translocon alpha 1 subunit [Source:HGNC Symbol;Acc:HGNC:18276]	-
ENSG00000105323	7245	7847	8099	7857	8192	6887	64.7113686390683	69.2667246675443	67.3462134153218	71.9578688596557	69.8851124706305	63.2014302276681	7956.53662622392	7359.13811010882	0.112228640665735	0.000434182873373075	0.00934039055639331	HNRNPUL1	19	41262496	41307598	+	6543	protein_coding	heterogeneous nuclear ribonucleoprotein U like 1 [Source:HGNC Symbol;Acc:HGNC:17011]	-
ENSG00000060138	7871	7333	8368	7164	8013	7254	53.4251655549655	49.189958186549	52.8782682478277	49.8598405667491	51.947378549883	50.5880737983218	7488.77746421272	7781.10960372791	-0.0552620332278561	0.0890171224159863	0.38284935634594	YBX3	12	10699089	10723312	-	8610	protein_coding	Y-box binding protein 3 [Source:HGNC Symbol;Acc:HGNC:2428]	CSD
ENSG00000161011	8198	7418	8533	6988	7769	7080	62.5948454954647	55.9752820964782	60.6557519892766	54.7095192054729	56.6563129962852	55.5416200826557	7377.85404721956	7882.718431288	-0.0955963686979626	0.0125050277101534	0.117566287567478	SQSTM1	5	179806398	179838078	+	7654	protein_coding	sequestosome 1 [Source:HGNC Symbol;Acc:HGNC:11280]	-
ENSG00000196914	7715	7438	8278	7174	7604	7548	18.4754076553813	17.603258946341	18.4553849930675	17.6156557964695	17.3921285595477	18.5713989170193	7395.65895070357	7802.07450887825	-0.0771998863430487	0.00551983095023383	0.064964613575133	ARHGEF12	11	120336914	120489936	+	24404	protein_coding	Rho guanine nucleotide exchange factor 12 [Source:HGNC Symbol;Acc:HGNC:14193]	-
ENSG00000179010	6637	8241	7494	8007	8658	6710	146.091991020809	179.272348795832	153.570524280723	180.718978383687	182.022343353297	151.751061761513	8289.22085235031	6903.63922435141	0.263772631010988	1.15710412775929e-18	5.14772484357554e-16	MRFAP1	4	6640091	6642745	+	2655	protein_coding	Morf4 family associated protein 1 [Source:HGNC Symbol;Acc:HGNC:24549]	-
ENSG00000184216	7083	8149	7419	7815	8473	6615	103.458887979641	117.634222473546	100.887073255729	117.046623715056	118.206211958856	99.2738902190115	8132.85871410454	6997.41545535532	0.216941559266875	8.88128902405246e-14	2.10165311756407e-11	IRAK1	X	154010500	154019980	-	4001	protein_coding	interleukin 1 receptor associated kinase 1 [Source:HGNC Symbol;Acc:HGNC:6112]	-
ENSG00000067560	7241	7596	8033	7407	8003	7143	163.893385054373	169.913011770326	169.270092924709	171.903439569654	173.008812041001	166.110909396902	7656.93628682704	7425.64991600554	0.0441368751293447	0.125578953822161	0.458833483708961	RHOA	3	49359145	49412998	-	2582	protein_coding	ras homolog family member A [Source:HGNC Symbol;Acc:HGNC:667]	-
ENSG00000106105	7265	7639	7895	7240	7907	7451	102.25802239417	106.261779632734	103.455478345946	104.49119142279	106.298231477224	107.7533949468	7582.73178831636	7497.00797701441	0.0166115416331418	0.584042144108361	0.859773912420992	GARS	7	30594681	30634033	+	4152	protein_coding	glycyl-tRNA synthetase [Source:HGNC Symbol;Acc:HGNC:4162]	-
ENSG00000182199	7898	7025	8589	6777	7517	7536	95.4048341865922	83.8645429353566	96.5907286595468	83.9402157910319	86.7262027145388	93.5295337584315	7093.25261883809	7956.99520313331	-0.165801987161657	2.42221006570371e-08	2.02555040231253e-06	SHMT2	12	57229327	57234935	+	4838	protein_coding	serine hydroxymethyltransferase 2 [Source:HGNC Symbol;Acc:HGNC:10852]	-
ENSG00000124193	7343	7319	8179	7207	7639	7635	93.4321189818764	92.0350434300337	96.8863212940436	94.027856612722	92.8349931533642	99.8128231692558	7378.71309514041	7675.91080864548	-0.0569453271051659	0.069720581459188	0.336997960447236	SRSF6	20	43457928	43464247	+	4593	protein_coding	serine and arginine rich splicing factor 6 [Source:HGNC Symbol;Acc:HGNC:10788]	-
ENSG00000115484	7161	7437	7688	7568	7907	7171	147.878948519332	151.778153787456	147.803814605483	160.248195435997	155.954154449977	152.14827421931	7628.74575149681	7300.28088074254	0.0635161844494523	0.039836004912951	0.243416229676164	CCT4	2	61868089	61888804	-	2830	protein_coding	chaperonin containing TCP1 subunit 4 [Source:HGNC Symbol;Acc:HGNC:1617]	-
ENSG00000137076	7297	7648	7626	7442	7932	6932	42.3228887793635	43.8386973012247	41.1781987748135	44.2588338318284	43.9406211448	41.3089483583083	7663.48906686051	7243.96948267678	0.0812515919905742	0.00448787262455562	0.0557077224668611	TLN1	9	35696948	35732395	-	10076	protein_coding	talin 1 [Source:HGNC Symbol;Acc:HGNC:11845]	-
ENSG00000164032	7150	7418	7980	7062	7704	7342	181.439240609364	186.033351787427	188.524438939384	183.752067803273	186.721351113106	191.423029795762	7382.49795881157	7447.23416500105	-0.0125296181450507	0.680265158913695	0.900677349998687	H2AFZ	4	99948086	99950388	-	2303	protein_coding	H2A histone family member Z [Source:HGNC Symbol;Acc:HGNC:4741]	-
ENSG00000125107	7051	7537	7687	7322	7722	7328	37.9717003728596	40.1131391465909	38.5394754738231	40.4313645744135	39.7183919588845	40.5461310017247	7517.62030212673	7317.23929896213	0.0390966569643554	0.216644090249189	0.590081767660422	CNOT1	16	58519951	58629886	-	10852	protein_coding	CCR4-NOT transcription complex subunit 1 [Source:HGNC Symbol;Acc:HGNC:7877]	-
ENSG00000115524	7324	7365	7805	7163	7588	7387	46.7070427441452	46.417910895055	46.3389864523558	46.8390772154056	46.21829144127	48.4012705476126	7362.43148297481	7466.52780453176	-0.0201074896324539	0.49828933755332	0.809283588240074	SF3B1	2	197389784	197435091	-	9164	protein_coding	splicing factor 3b subunit 1 [Source:HGNC Symbol;Acc:HGNC:10768]	-
ENSG00000260032	7291	7383	7777	7262	7620	7251	79.8079753040486	79.8676428893685	79.2521187647324	81.5069765307269	79.6648413498049	81.5477021336652	7412.88073799851	7399.60540977161	0.00263629935540366	0.927707755170066	0.981272941137293	NORAD	20	36045622	36050960	-	5339	lincRNA	non-coding RNA activated by DNA damage [Source:HGNC Symbol;Acc:HGNC:44311]	-
ENSG00000031698	7332	7501	7773	6987	7882	7092	111.702520671902	112.937582411547	110.247505766046	109.146698728091	114.691036374313	111.010452283706	7441.45393776092	7357.16050627542	0.0166588775918347	0.578696838196424	0.857264362132542	SARS	1	109213918	109238169	+	3836	protein_coding	seryl-tRNA synthetase [Source:HGNC Symbol;Acc:HGNC:10537]	-
ENSG00000170315	7028	7213	7951	7234	7971	7150	253.377387337956	256.998647147331	266.868578421549	267.420039926604	274.474144041366	264.848044452352	7459.51315109607	7330.66922862006	0.0251208618250867	0.451234464847922	0.779369734893226	UBB	17	16380798	16382745	+	1621	protein_coding	ubiquitin B [Source:HGNC Symbol;Acc:HGNC:12463]	-
ENSG00000169813	7230	7436	7628	7325	7597	7082	129.889292045511	132.024106704734	127.580801056931	134.934195940588	130.355604589598	130.721072626474	7444.86411518873	7273.92227390545	0.0335182630633609	0.25398222333838	0.627989987232935	HNRNPF	10	43385617	43409166	-	3253	protein_coding	heterogeneous nuclear ribonucleoprotein F [Source:HGNC Symbol;Acc:HGNC:5039]	-
ENSG00000204256	7446	7290	8026	6836	7410	7099	59.3094133782043	57.3861288458576	59.5167680919285	55.8318469378851	56.3730242400734	58.0968252630171	7167.37727259967	7477.24783320518	-0.0611337522459794	0.0356910789187432	0.227956668397622	BRD2	6	32968660	32981505	+	7337	protein_coding	bromodomain containing 2 [Source:HGNC Symbol;Acc:HGNC:1103]	-
ENSG00000117394	7727	6879	8421	6424	7297	7348	95.5916898406069	84.1033587961079	96.9867668645205	81.4880833525061	86.2196196001526	93.3970163089467	6852.09914432391	7781.75621169653	-0.183511243258114	5.42903695546714e-09	5.52455871294793e-07	SLC2A1	1	42925375	42959176	-	4724	protein_coding	solute carrier family 2 member 1 [Source:HGNC Symbol;Acc:HGNC:11005]	-
ENSG00000142156	7035	7646	7563	7403	7647	6782	76.9481252603662	82.6507957685072	77.0136363250862	83.0273229006015	79.8872664894449	76.2160355722828	7557.72817810897	7084.1467433647	0.093173142350973	0.00157721095501335	0.0262208374314775	COL6A1	21	45981737	46005050	+	5343	protein_coding	collagen type VI alpha 1 chain [Source:HGNC Symbol;Acc:HGNC:2211]	-
ENSG00000158710	6867	7631	7433	7215	7855	6815	161.365384750586	177.216268665496	162.609925604508	173.843721288338	176.295833793876	164.537092438175	7554.72180932505	6998.26405116877	0.11048104842945	0.000113903812531996	0.00323999540404311	TAGLN2	1	159918107	159925732	-	2487	protein_coding	transgelin 2 [Source:HGNC Symbol;Acc:HGNC:11554]	-
ENSG00000198431	7312	7071	7847	6981	7131	7327	63.7033460528093	60.8815503412931	63.6457344210065	62.3624320594154	59.3374703372532	65.5853561508764	7054.86418242333	7454.89876484351	-0.0796245086219336	0.00977845499706366	0.098187442475182	TXNRD1	12	104215779	104350305	+	6708	protein_coding	thioredoxin reductase 1 [Source:HGNC Symbol;Acc:HGNC:12437]	-
ENSG00000109685	6928	7596	7539	7235	7454	6683	20.4733325747864	22.1842332317447	20.7412054554414	21.9229272046298	21.0388782361338	20.2911542055829	7421.05091496321	7006.36420790732	0.082714442688361	0.00736562075741525	0.0799340266763229	NSD2	4	1871424	1982207	+	19776	protein_coding	nuclear receptor binding SET domain protein 2 [Source:HGNC Symbol;Acc:HGNC:12766]	HMG
ENSG00000144136	7203	7115	7961	6736	7311	7045	75.4799990420596	73.6838279436126	77.6650601644643	72.3768859978405	73.1724816685673	75.8497400287499	7042.80889192078	7356.39784737091	-0.0629548427082164	0.0306205378979021	0.205961534128504	SLC20A1	2	112645857	112663827	+	5577	protein_coding	solute carrier family 20 member 1 [Source:HGNC Symbol;Acc:HGNC:10946]	-
ENSG00000064393	6706	7841	7246	7293	7769	6424	25.4451810722365	29.4030413486381	25.5964604630135	28.3744566749303	28.155266827267	25.0439112955801	7623.85889076675	6750.22524196821	0.175457728063087	6.48349386345771e-09	6.38136449109528e-07	HIPK2	7	139561570	139777778	-	15402	protein_coding	homeodomain interacting protein kinase 2 [Source:HGNC Symbol;Acc:HGNC:14402]	-
ENSG00000087365	6509	7741	7097	7367	8003	6433	38.8355041060907	45.6447199644126	39.4211299443212	45.0697022827487	45.6057940469489	39.4350916702667	7691.36907800952	6640.32470424356	0.212008524338809	1.16063433966267e-13	2.63440308688332e-11	SF3B2	11	66050729	66069308	+	9795	protein_coding	splicing factor 3b subunit 2 [Source:HGNC Symbol;Acc:HGNC:10769]	-
ENSG00000131143	7171	7043	7749	6726	7715	6622	87.4544733508544	84.8865335278192	87.9807287813907	84.1082338131523	89.865038793943	82.9747802088328	7145.29849295853	7132.88202195753	0.0024953850668077	0.942677215490684	0.984640870650581	COX4I1	16	85798633	85807044	+	4792	protein_coding	cytochrome c oxidase subunit 4I1 [Source:HGNC Symbol;Acc:HGNC:2265]	-
ENSG00000106682	6751	7426	7537	7091	7536	6662	123.640405145321	134.408291454236	128.508073990483	133.161641744029	131.821342626052	125.357859475469	7341.15380869117	6938.88991386043	0.0810932690757329	0.00630469541823033	0.0711886522249316	EIF4H	7	74174245	74197101	+	3191	protein_coding	eukaryotic translation initiation factor 4H [Source:HGNC Symbol;Acc:HGNC:12741]	-
ENSG00000094916	6953	6967	7951	6886	7166	7065	27.0173972718044	26.7544417857101	28.7628966503544	27.4358008557126	26.5950378463094	28.205777363902	6998.7264399575	7276.02273767152	-0.0563149278150503	0.0790611944892063	0.360968228698257	CBX5	12	54230940	54280133	-	15040	protein_coding	chromobox 5 [Source:HGNC Symbol;Acc:HGNC:1555]	-
ENSG00000090060	6935	7239	7504	6941	7348	6891	31.7475883902777	32.7507806543869	31.9813423845532	32.5810940893965	32.1281673019524	32.4116509683677	7166.71905003792	7069.69260630291	0.0196630228342726	0.495836088332394	0.807820338854961	PAPOLA	14	96501433	96567111	+	12766	protein_coding	poly(A) polymerase alpha [Source:HGNC Symbol;Acc:HGNC:14981]	-
ENSG00000106263	6862	7240	7242	7274	7761	6456	44.568071335954	46.4719073062798	43.7896259263147	48.4424129618079	48.1441296259018	43.0815456806981	7414.78305641407	6812.55439467998	0.122139519772502	6.69340606206735e-05	0.0020736507582817	EIF3B	7	2354086	2380745	+	8998	protein_coding	eukaryotic translation initiation factor 3 subunit B [Source:HGNC Symbol;Acc:HGNC:3280]	-
ENSG00000143761	7133	6937	7686	6797	7524	6458	127.053054173871	122.113417012188	127.453819064413	124.139359205021	128.001247293562	118.185869300883	7073.13021592659	7043.62313538216	0.00586761113159627	0.866414958943956	0.966041821892198	ARF1	1	228082660	228099212	+	3281	protein_coding	ADP ribosylation factor 1 [Source:HGNC Symbol;Acc:HGNC:652]	-
ENSG00000196531	6706	7297	7389	6743	7456	6886	39.1593404151265	42.1109432552037	40.1695598869416	40.3742365062038	41.5843816269692	41.3136404285566	7152.39496314842	6954.83316783923	0.0405877592378253	0.201746178312034	0.57007647235428	NACA	12	56712428	56731628	-	10008	protein_coding	nascent polypeptide associated complex subunit alpha [Source:HGNC Symbol;Acc:HGNC:7629]	-
ENSG00000196498	7000	7171	7812	6820	7049	6584	29.2728723656235	29.6364257953272	30.4136904680149	29.2436123176769	28.1544688873234	28.2886191825765	7006.19523578596	7081.91868205894	-0.0159057842465056	0.640546019767734	0.885812756651878	NCOR2	12	124324415	124567589	-	13975	protein_coding	nuclear receptor corepressor 2 [Source:HGNC Symbol;Acc:HGNC:7673]	MYB
ENSG00000057019	5945	7846	6616	7629	8376	6005	30.8171834858398	40.1946446151977	31.9283275102437	40.5497372206482	41.4696417233007	31.9822287278218	7936.66442170427	6151.68586812241	0.367573974536531	1.67244741368217e-33	2.32512001687164e-30	DCBLD2	3	98795941	98901689	-	11274	protein_coding	discoidin, CUB and LCCL domain containing 2 [Source:HGNC Symbol;Acc:HGNC:24627]	-
ENSG00000100201	7246	7111	7556	6719	6831	6770	42.3676764586476	41.0909138578805	41.1308660774202	40.282860499099	38.1481192879891	40.670509576294	6881.27966894641	7148.83229972245	-0.0551898119946634	0.102636226778864	0.41730287830062	DDX17	22	38483440	38507660	-	9995	protein_coding	DEAD-box helicase 17 [Source:HGNC Symbol;Acc:HGNC:2740]	-
ENSG00000090621	6802	7305	7275	7065	7230	6519	58.6135408368332	62.2100219643324	58.362503879004	62.4241791778437	59.5048215284743	57.7160949550393	7193.53836736739	6824.48831852223	0.0757752643121851	0.013708424733839	0.124869041678753	PABPC4	1	39560816	39576790	-	6782	protein_coding	poly(A) binding protein cytoplasmic 4 [Source:HGNC Symbol;Acc:HGNC:8557]	-
ENSG00000126777	6482	7313	7092	7140	7528	6585	21.5542446857854	24.032456206323	21.9549320254158	24.3445268286837	23.908697753629	22.497496309937	7317.90141268086	6682.24080451201	0.131116181299102	1.26395251481453e-05	0.000509336227165478	KTN1	14	55559072	55701526	+	17575	protein_coding	kinectin 1 [Source:HGNC Symbol;Acc:HGNC:6467]	-
ENSG00000145555	6848	7247	7128	7121	7238	6471	28.6618440949864	29.9762597362979	27.7745899909672	30.5605177352423	28.9342004516089	27.8270011168432	7196.14436495839	6777.30207584726	0.0863854257853653	0.00631664689996426	0.071251264524749	MYO10	5	16661914	16936276	-	13963	protein_coding	myosin X [Source:HGNC Symbol;Acc:HGNC:7593]	-
ENSG00000136527	6842	6920	7385	6668	7329	6875	33.9752469968344	33.9597474195715	34.140481381779	33.9511498958372	34.7597627827284	35.0757433199068	6960.25037129316	6995.55723628726	-0.00709738919475709	0.812231445788377	0.950609085558069	TRA2B	3	185915906	185938136	-	11769	protein_coding	transformer 2 beta homolog [Source:HGNC Symbol;Acc:HGNC:10781]	-
ENSG00000136068	6811	7231	7470	6772	7258	6400	28.5294584822412	29.9336594731851	29.1301578388182	29.0856612391304	29.03702653061	27.5433810263208	7076.78625872798	6847.47232549803	0.0472655993111162	0.135580374069344	0.476889601644288	FLNB	3	58008400	58172251	+	13952	protein_coding	filamin B [Source:HGNC Symbol;Acc:HGNC:3755]	-
ENSG00000065911	6951	6888	7200	6529	7228	6956	83.4137110000865	81.6887211344642	80.4381805828043	80.337103063493	82.8439557045558	85.7638672184007	6869.1515358342	7002.28698543749	-0.0272997204706532	0.396740204387315	0.748142514953496	MTHFD2	2	74198562	74217565	+	4870	protein_coding	methylenetetrahydrofolate dehydrogenase (NADP+ dependent) 2, methenyltetrahydrofolate cyclohydrolase [Source:HGNC Symbol;Acc:HGNC:7434]	-
ENSG00000136938	6695	6934	7225	6963	7376	6493	211.493959831482	216.476136698908	212.48331174485	225.539766516412	222.546528824693	210.740214674867	7081.84570353394	6763.80590634301	0.066190064511119	0.0267450595877392	0.191152228471514	ANP32B	9	97983361	98015943	+	1850	protein_coding	acidic nuclear phosphoprotein 32 family member B [Source:HGNC Symbol;Acc:HGNC:16677]	-
ENSG00000148248	6818	7043	7197	6791	7357	6460	115.627421107237	118.043026310305	113.630504052087	118.091031771699	119.167307817437	112.561789413079	7052.62992001444	6785.02301881502	0.0558269687408177	0.0554099942728415	0.29699756930243	SURF4	9	133361449	133376166	-	3446	protein_coding	surfeit 4 [Source:HGNC Symbol;Acc:HGNC:11476]	-
ENSG00000179091	6673	7114	7288	6683	7718	6004	197.457275602813	208.038963206848	200.770530986358	202.769589007647	218.126946272387	182.535494737634	7155.04143288675	6607.01374575067	0.114842470617744	0.00284645830887386	0.0405646873130026	CYC1	8	144095027	144097525	+	1975	protein_coding	cytochrome c1 [Source:HGNC Symbol;Acc:HGNC:2579]	-
ENSG00000182944	6787	6886	7593	6565	7021	6575	38.4118163833067	38.5152585424012	40.0073681612043	38.097902800465	37.9523347037948	38.2329122545777	6814.35736707874	6938.4684101075	-0.0263076768012049	0.390660751267264	0.742715838152309	EWSR1	22	29268009	29300525	+	10326	protein_coding	EWS RNA binding protein 1 [Source:HGNC Symbol;Acc:HGNC:3508]	-
ENSG00000072310	6823	7130	7337	6573	7174	6341	49.6568243000413	51.2828206801461	49.7120505337362	49.0508510260854	49.8674857419919	47.4150214709369	6947.4874302694	6789.42354285454	0.0330726820622318	0.303514911295418	0.676085087808459	SREBF1	17	17810399	17837002	-	8030	protein_coding	sterol regulatory element binding transcription factor 1 [Source:HGNC Symbol;Acc:HGNC:11289]	bHLH
ENSG00000114270	7196	6665	7554	6391	6741	6571	37.9859873783992	34.7705229735495	37.1234930413366	34.5923786823275	33.9867096614397	35.6384133012574	6590.74704339925	7062.54570095351	-0.0999297196210348	0.00184754494439013	0.0291880608970271	COL7A1	3	48564073	48595267	-	11071	protein_coding	collagen type VII alpha 1 chain [Source:HGNC Symbol;Acc:HGNC:2214]	-
ENSG00000182481	6503	6667	7289	6769	7055	6800	121.032839339684	122.630564349099	126.298154837467	129.179418654506	125.41197728507	130.032828131904	6822.84587324485	6825.41174374609	-0.000581491491692238	0.986405968128922	0.996570239627671	KPNA2	17	68035519	68046842	+	3140	protein_coding	karyopherin subunit alpha 2 [Source:HGNC Symbol;Acc:HGNC:6395]	-
ENSG00000165527	6603	6827	7212	6771	7420	6219	99.8414580601446	102.018356878824	101.523112377056	104.978841379202	107.158358466765	96.6150542804302	6994.12176868927	6633.99304978449	0.0761079588077408	0.0183471745655236	0.151602730696697	ARF6	14	49893092	49897054	+	3865	protein_coding	ADP ribosylation factor 6 [Source:HGNC Symbol;Acc:HGNC:659]	-
ENSG00000168036	6675	6947	7186	6507	6820	6827	32.7068836851741	33.640620633606	32.7804338522693	32.692493586743	31.9172011399648	34.3694377246071	6750.00535486131	6860.37118828606	-0.0232939266700512	0.479111561073821	0.798793071069831	CTNNB1	3	41194741	41260096	+	11927	protein_coding	catenin beta 1 [Source:HGNC Symbol;Acc:HGNC:2514]	-
ENSG00000169223	6829	6771	7333	6419	7090	6506	169.323269546832	165.917101098212	169.27031642747	163.194776142797	167.90293884655	165.740337957909	6747.88795744792	6847.25827415791	-0.0210738415139947	0.478417599239758	0.79869194759557	LMAN2	5	177331562	177351852	-	2357	protein_coding	lectin, mannose binding 2 [Source:HGNC Symbol;Acc:HGNC:16986]	-
ENSG00000204394	6537	7070	7107	6767	7170	6157	62.8235678810059	67.1494299591172	63.5872459662083	66.6836913697881	65.8136227361197	60.7950043437502	6993.20372766043	6557.42437345423	0.0925580125621808	0.00248946729424482	0.0368318566235508	VARS	6	31777518	31795953	-	6081	protein_coding	valyl-tRNA synthetase [Source:HGNC Symbol;Acc:HGNC:12651]	-
ENSG00000197081	6354	7211	6873	6955	7089	6235	20.8112636278423	23.3413268402073	20.9573888745597	23.3575732014515	22.1762825309004	20.9817798533913	7078.96204243322	6449.46281376411	0.134180559084207	1.97075610404404e-05	0.000735528502992543	IGF2R	6	159969099	160113507	+	17843	protein_coding	insulin like growth factor 2 receptor [Source:HGNC Symbol;Acc:HGNC:5467]	-
ENSG00000110958	6404	6712	7037	7021	6963	6504	110.108101456168	114.050896415507	112.640634983615	123.778800048215	114.344920190804	114.895524397033	6895.22052071249	6610.73094403807	0.0606078046216958	0.090707538787323	0.387339425159248	PTGES3	12	56663341	56688408	-	3399	protein_coding	prostaglandin E synthase 3 [Source:HGNC Symbol;Acc:HGNC:16049]	-
ENSG00000166913	6466	6953	7155	6563	7200	6258	47.6340339307378	50.6212301708102	49.0716755725158	49.5750784018827	50.6601751836919	47.3665603238019	6893.50952637223	6583.4993618353	0.0662564724432032	0.0287349144775026	0.198379713729847	YWHAB	20	44885676	44908532	+	7933	protein_coding	tyrosine 3-monooxygenase/tryptophan 5-monooxygenase activation protein beta [Source:HGNC Symbol;Acc:HGNC:12849]	-
ENSG00000215301	6639	6760	7214	6564	6845	6508	24.4142410368591	24.5677882016394	24.69768715835	24.7507563956625	24.0417757084024	24.5891055693472	6715.50567341362	6746.69505694404	-0.0068405953317938	0.816932054710462	0.952267910498094	DDX3X	X	41333284	41364472	+	15892	protein_coding	DEAD-box helicase 3 X-linked [Source:HGNC Symbol;Acc:HGNC:2745]	-
ENSG00000101182	6234	7069	7125	6501	7541	6023	208.184247463182	233.301672841936	221.516215753776	222.607902252963	240.526281504026	206.656256542249	7020.33953092502	6414.71887635464	0.130057037173163	0.00039059698328386	0.00867109710196225	PSMA7	20	62136735	62143440	-	1750	protein_coding	proteasome subunit alpha 7 [Source:HGNC Symbol;Acc:HGNC:9536]	-
ENSG00000184575	6708	6439	7054	6386	6967	6710	53.2351386844246	50.5013008462089	52.1171164674517	51.9653185773197	52.8084810399774	54.7119865530711	6586.49768954814	6789.64466950509	-0.0435483933272726	0.174218787784464	0.53437985596768	XPOT	12	64404350	64451127	+	7364	protein_coding	exportin for tRNA [Source:HGNC Symbol;Acc:HGNC:12826]	-
ENSG00000146223	6341	6758	6807	6902	7078	6261	47.4549419039222	49.9828118689266	47.4262767632115	52.9636603551858	50.5925745821188	48.141766776877	6906.42353767408	6433.39485066313	0.102261294466101	0.00130897233386975	0.0223631187362509	RPL7L1	6	42879618	42889925	+	7809	protein_coding	ribosomal protein L7 like 1 [Source:HGNC Symbol;Acc:HGNC:21370]	-
ENSG00000115306	6310	6911	7055	6552	6888	6381	19.9288783055672	21.5711447475632	20.7438852765836	21.2181115708534	20.7777809686463	20.7060314114309	6775.42489110054	6542.18653462252	0.0504010027670152	0.108467967613502	0.428573040989038	SPTBN1	2	54456285	54671445	+	18504	protein_coding	spectrin beta, non-erythrocytic 1 [Source:HGNC Symbol;Acc:HGNC:11275]	-
ENSG00000117450	6180	7024	6913	6735	7283	5961	237.297377350597	266.543300008707	247.121543595477	265.168179718938	267.095949879528	235.167993146793	7003.18651553196	6308.65611253344	0.150414217117926	1.19683799778567e-06	6.62250358774738e-05	PRDX1	1	45511036	45523047	-	1522	protein_coding	peroxiredoxin 1 [Source:HGNC Symbol;Acc:HGNC:9352]	-
ENSG00000124422	6307	6724	7041	6775	7032	6180	54.140517122494	57.0434885740812	56.2695576198094	59.63321337273	57.6542012982486	54.5057941449772	6836.48511398063	6467.26920884594	0.0797839999671312	0.0118620583332072	0.113147352300112	USP22	17	20999593	21043760	-	6808	protein_coding	ubiquitin specific peptidase 22 [Source:HGNC Symbol;Acc:HGNC:12621]	-
ENSG00000166226	6407	6861	6752	6785	7025	6211	86.6341417042551	91.6854828803237	84.9975435461692	94.0726870474032	90.7263023603046	86.2880213393715	6883.26442272089	6421.08226041236	0.100239322449314	0.00091445082033195	0.0171220909490437	CCT2	12	69585334	69601570	+	4322	protein_coding	chaperonin containing TCP1 subunit 2 [Source:HGNC Symbol;Acc:HGNC:1615]	-
ENSG00000100823	6315	6690	6867	6542	7200	6361	195.681956606579	204.871878335229	198.099811632682	207.858271330722	213.089697631086	202.515118676761	6798.76399422167	6478.03329047648	0.0698852875465068	0.0240256661041807	0.178952440680156	APEX1	14	20455191	20457772	+	1886	protein_coding	apurinic/apyrimidinic endodeoxyribonuclease 1 [Source:HGNC Symbol;Acc:HGNC:587]	-
ENSG00000142871	6441	6635	6936	6832	7048	5988	153.327804970908	156.094410020397	153.715014932323	166.761126791174	160.245574353516	146.454944593331	6831.69513886237	6413.0642666591	0.0909211117378898	0.00753173098198062	0.0812491871790383	CYR61	1	85580761	85583962	+	2455	protein_coding	cysteine rich angiogenic inducer 61 [Source:HGNC Symbol;Acc:HGNC:2654]	-
ENSG00000204463	6659	6618	7100	6505	6829	6169	73.2881247707977	71.983036302076	72.7482467569477	73.4093264884402	71.7850879394587	69.7579955295657	6642.7544216053	6600.45037414937	0.00896834588926589	0.775152248636355	0.937076317550156	BAG6	6	31639028	31652705	-	5310	protein_coding	BCL2 associated athanogene 6 [Source:HGNC Symbol;Acc:HGNC:13919]	-
ENSG00000156976	6466	6506	7140	6169	6687	6730	61.6143471665649	61.2687491713166	63.3408592765267	60.2754227841686	60.8597275214099	65.8894440550405	6443.85899093094	6742.04893925108	-0.0651061602637904	0.0446680325306324	0.260032652651318	EIF4A2	3	186783205	186789900	+	6133	protein_coding	eukaryotic translation initiation factor 4A2 [Source:HGNC Symbol;Acc:HGNC:3284]	-
ENSG00000102317	6383	6722	7063	6372	6873	6256	99.9812842872115	104.056970784331	102.996545990515	102.340840127344	102.823584590429	100.680470090444	6645.59284546684	6526.03428400093	0.026054323256659	0.383889819961326	0.737795503302206	RBM3	X	48574449	48579066	+	3731	protein_coding	RNA binding motif protein 3 [Source:HGNC Symbol;Acc:HGNC:9900]	-
ENSG00000170348	6523	6733	6747	6203	6879	6492	76.6409206879328	78.1809157990293	73.8012355747085	74.7299101283133	77.1953558668408	78.3693913505966	6592.84722678132	6555.75424082592	0.00852910623031855	0.796815351497652	0.944195518353758	TMED10	14	75131470	75176631	-	4974	protein_coding	transmembrane p24 trafficking protein 10 [Source:HGNC Symbol;Acc:HGNC:16998]	-
ENSG00000141526	6507	6539	7138	6209	7120	6055	42.2764736322003	41.9863468851345	43.1751723134809	41.3636592601032	44.1825188143639	40.4191078609597	6607.86361925715	6521.7619981322	0.0188614255245848	0.593306092403555	0.864650977051642	SLC16A3	17	82228397	82261129	+	8995	protein_coding	solute carrier family 16 member 3 [Source:HGNC Symbol;Acc:HGNC:10924]	-
ENSG00000006125	6340	6942	6770	6494	6833	6103	48.8357980926546	52.8460395092928	48.5486645650638	51.2909401869716	50.2704741806217	48.2999887438944	6748.03444582276	6366.81501828738	0.0838134865146385	0.00686646974017738	0.0759597487552449	AP2B1	17	35578046	35726409	+	7587	protein_coding	adaptor related protein complex 2 subunit beta 1 [Source:HGNC Symbol;Acc:HGNC:563]	-
ENSG00000118705	6589	6484	6963	6238	6687	6448	136.597750485931	132.845194853359	134.387855243614	132.601596913405	132.406069134022	137.342104104229	6460.3568287311	6630.44800686401	-0.0373655999044775	0.204120326531025	0.573243485121927	RPN2	20	37178410	37241623	+	2819	protein_coding	ribophorin II [Source:HGNC Symbol;Acc:HGNC:10382]	-
ENSG00000086758	6439	6670	6875	6507	6634	6277	21.6514889991981	22.1653187790668	21.5219507866483	22.4351766978759	21.3057751886236	21.6858325598867	6598.04775881846	6493.23004044509	0.0229573491368328	0.462175706425486	0.786472991981965	HUWE1	X	53532096	53686729	-	17380	protein_coding	HECT, UBA and WWE domain containing 1, E3 ubiquitin protein ligase [Source:HGNC Symbol;Acc:HGNC:30892]	-
ENSG00000132780	6022	6781	6844	6755	6585	6326	42.3811294465033	47.16331507328	44.8416272197373	48.7457180981316	44.2629223648363	45.7420464658071	6704.82454937472	6360.0858875939	0.0759337025333766	0.0508763990005795	0.282117855544665	NASP	1	45583846	45618904	+	8304	protein_coding	nuclear autoantigenic sperm protein [Source:HGNC Symbol;Acc:HGNC:7644]	-
ENSG00000205339	6414	6468	6765	6410	6807	6406	51.7380053605383	51.561974680962	50.8028544647613	53.0173601475467	52.4431785209585	53.0911690135338	6552.98629110914	6494.95750439686	0.0130116978305912	0.675464553112326	0.899810367674607	IPO7	11	9384622	9448126	+	7245	protein_coding	importin 7 [Source:HGNC Symbol;Acc:HGNC:9852]	-
ENSG00000105835	6066	6883	6586	6526	7213	5863	39.1760759939372	43.931405833222	39.59860090649	43.2160372290874	44.4925184378655	38.9038918827446	6861.62974763256	6133.90310221538	0.161752468847222	6.93571978294819e-08	5.16334657039135e-06	NAMPT	7	106248285	106286326	-	9049	protein_coding	nicotinamide phosphoribosyltransferase [Source:HGNC Symbol;Acc:HGNC:30092]	-
ENSG00000063244	6369	6491	6808	6493	7065	5802	90.4524896459215	91.1044707284665	90.0136580159192	94.5527192031155	95.8327546293436	84.6606558537243	6672.24016413637	6284.37974850204	0.0862210958917659	0.0128283455668648	0.119695351841166	U2AF2	19	55654146	55674715	+	4115	protein_coding	U2 small nuclear RNA auxiliary factor 2 [Source:HGNC Symbol;Acc:HGNC:23156]	-
ENSG00000123908	6545	6613	6870	6040	6577	6240	24.1582546500641	24.1231063111229	23.6076212476475	22.8597873749599	23.1865575707635	23.6643795097106	6399.56179595131	6514.54907217596	-0.0255924680092686	0.421972458788539	0.763744546155459	AGO2	8	140520156	140635619	-	15833	protein_coding	argonaute 2, RISC catalytic component [Source:HGNC Symbol;Acc:HGNC:3263]	-
ENSG00000163902	6455	6625	6675	6201	6806	6038	94.4984814594687	95.8502543887888	90.9744504895334	93.0828470998908	95.1640808421546	90.8189172115473	6532.75549793982	6353.27348842783	0.0403260301114089	0.197992403315695	0.566230781608939	RPN1	3	128619970	128681075	-	3992	protein_coding	ribophorin I [Source:HGNC Symbol;Acc:HGNC:10381]	-
ENSG00000159352	6306	6483	6746	6185	7136	5877	121.747670753611	123.697670361287	121.253035433436	122.440682781313	131.587327167033	116.5781108807	6586.09329044778	6269.68130029111	0.0711068041594671	0.0418791102609216	0.251333781894226	PSMD4	1	151254703	151267479	+	3027	protein_coding	proteasome 26S subunit, non-ATPase 4 [Source:HGNC Symbol;Acc:HGNC:9561]	-
ENSG00000140105	7035	6097	7054	5702	6782	6035	64.6640190730004	55.3851825250782	60.3633918946704	53.7409264602017	59.5400105100305	56.9941780114163	6177.13825745889	6666.26186889559	-0.109806949160097	0.0129543264260866	0.120365930251408	WARS	14	100333788	100376805	-	6358	protein_coding	tryptophanyl-tRNA synthetase [Source:HGNC Symbol;Acc:HGNC:12729]	-
ENSG00000164251	6223	6524	6683	6349	6553	6334	122.947795765458	127.383654026957	122.92267284886	128.619144667768	123.655558525622	128.574141452725	6468.89465762989	6380.05904933937	0.020002120007349	0.536165010440384	0.834718259534987	F2RL1	5	76818933	76835315	+	2958	protein_coding	F2R like trypsin receptor 1 [Source:HGNC Symbol;Acc:HGNC:3538]	-
ENSG00000057608	6016	6473	6586	6528	6741	6256	87.1763579794724	92.6990545756472	88.8489312181572	96.9952314013087	93.2970152893128	93.1412928111693	6574.15975229059	6252.99824477252	0.07229184206768	0.0338590703253208	0.221013088025188	GDI2	10	5765223	5842132	-	4033	protein_coding	GDP dissociation inhibitor 2 [Source:HGNC Symbol;Acc:HGNC:4227]	-
ENSG00000106244	6319	6188	7010	6243	6803	6027	129.393810425733	125.225927232909	133.635779970713	131.080420493186	133.051001308512	126.800500081109	6400.90365260846	6408.67536267482	-0.00194768682350204	0.954257442845715	0.987971583807204	PDAP1	7	99392048	99408829	-	2854	protein_coding	PDGFA associated protein 1 [Source:HGNC Symbol;Acc:HGNC:14634]	-
ENSG00000167553	6033	6715	6298	6682	7338	5523	76.1338268430375	83.7469801857736	73.9923087940612	86.4629701171174	88.4452617473755	71.610054767922	6899.77549974002	5914.93951285593	0.222161352876123	5.68723941676884e-11	8.10942010170552e-09	TUBA1C	12	49188736	49274603	+	4631	protein_coding	tubulin alpha 1c [Source:HGNC Symbol;Acc:HGNC:20768]	-
ENSG00000100632	6033	6379	6873	6372	6600	6230	243.828320961346	254.789912137829	258.604902965954	264.062015570622	254.769413730666	258.69825385261	6443.70544787108	6339.67392987511	0.0232870447410278	0.488812362265352	0.803961397860253	ERH	14	69380123	69398627	-	1446	protein_coding	ERH, mRNA splicing and mitosis factor [Source:HGNC Symbol;Acc:HGNC:3447]	-
ENSG00000196305	6152	6499	6797	6053	6609	6224	48.5786048861464	50.7170579532041	49.9672639275817	49.0093259449088	49.8444711818278	50.4955286646466	6376.41134423966	6353.83983821253	0.00518714230245573	0.868376933575013	0.966398415165751	IARS	9	92210207	92293756	-	7401	protein_coding	isoleucyl-tRNA synthetase [Source:HGNC Symbol;Acc:HGNC:5330]	-
ENSG00000140350	6047	6410	6685	6218	6501	6425	46.844370213776	49.0743176430799	48.2123649615726	49.3909634337522	48.100559871517	51.1381715727946	6369.03138515833	6352.91240717784	0.00375569735689026	0.914998572674133	0.977486708796629	ANP32A	15	68778535	68820897	-	7544	protein_coding	acidic nuclear phosphoprotein 32 family member A [Source:HGNC Symbol;Acc:HGNC:13233]	-
ENSG00000010292	6006	6581	6691	6217	6722	6057	54.1078834197051	58.5930240123188	56.1184717465139	57.4295520990432	57.8397297787892	56.0644310699256	6496.63216905582	6213.71070484876	0.0642032293068224	0.037535276778239	0.234268994572151	NCAPD2	12	6493356	6531955	+	6487	protein_coding	non-SMC condensin I complex subunit D2 [Source:HGNC Symbol;Acc:HGNC:24305]	-
ENSG00000197157	6224	6553	6645	6231	6751	5835	55.9596955496896	58.2270424221273	55.6211971702397	57.4437593776548	57.9730829671426	53.9015491798629	6501.47347517039	6195.89747178276	0.0693518527399899	0.0235522817483274	0.17687270601276	SND1	7	127652180	128092609	+	6500	protein_coding	staphylococcal nuclease and tudor domain containing 1 [Source:HGNC Symbol;Acc:HGNC:30646]	-
ENSG00000134531	6014	6468	6624	6112	6914	5830	44.8412055797008	47.6609475074726	45.9805083290631	46.7279303782242	49.2374736243767	44.6618840030521	6484.52744364359	6116.89358941299	0.0842220037226108	0.00879829206295091	0.091538451191899	EMP1	12	13196716	13219939	+	7838	protein_coding	epithelial membrane protein 1 [Source:HGNC Symbol;Acc:HGNC:3333]	-
ENSG00000187735	6304	6379	6689	6127	6679	5783	83.4458249090971	83.4487458553342	82.4307386719045	83.1602204916233	84.4408080609523	78.6495474509548	6384.53818032657	6218.63252278274	0.0378588326639327	0.241253528694044	0.611194831647104	TCEA1	8	53966552	54022529	-	4415	protein_coding	transcription elongation factor A1 [Source:HGNC Symbol;Acc:HGNC:11612]	-
ENSG00000092820	6126	6426	6552	6135	6757	5856	107.124710830236	111.053485944776	106.666033778819	110.003519716452	112.854561717895	105.212748549519	6428.01460426101	6141.02449019202	0.0659371745246263	0.0289388732298292	0.199416448613482	EZR	6	158765741	158819412	-	3342	protein_coding	ezrin [Source:HGNC Symbol;Acc:HGNC:12691]	-
ENSG00000100813	6158	6392	6560	6281	6338	6029	39.5039409390692	40.5243734747904	39.1781717696513	41.3151064589912	38.8334077595265	39.7375100299408	6332.38085993503	6214.13945423145	0.027047493978752	0.404547988835197	0.753034766832646	ACIN1	14	23058564	23095614	-	9110	protein_coding	apoptotic chromatin condensation inducer 1 [Source:HGNC Symbol;Acc:HGNC:17066]	-
ENSG00000261236	6157	6345	6775	6083	6682	5671	96.8305868558026	98.6174664368132	99.1955746805926	98.0935768703611	100.369650316602	91.6342196137187	6359.00372860933	6157.36221022596	0.0462266270963584	0.178050668677799	0.541059982796307	BOP1	8	144262102	144291370	-	3716	protein_coding	block of proliferation 1 [Source:HGNC Symbol;Acc:HGNC:15519]	-
ENSG00000138668	6252	6361	6669	6241	6472	5623	52.338400607108	52.62664417809	51.9758718528414	53.5716477198234	51.7478744390922	48.3642201251947	6351.34453732797	6139.5203969628	0.0485834362984112	0.168608801642013	0.524905338448376	HNRNPD	4	82352498	82374503	-	6981	protein_coding	heterogeneous nuclear ribonucleoprotein D [Source:HGNC Symbol;Acc:HGNC:5036]	-
ENSG00000153827	5957	6312	6565	6163	6293	6291	27.64286334798	28.9468440301015	28.3615358328939	29.324251696753	27.8911028964952	29.9936790439697	6250.56688092783	6238.66089960682	0.00277262743975697	0.938390625995018	0.982894058252121	TRIP12	2	229763838	229923239	-	12594	protein_coding	thyroid hormone receptor interactor 12 [Source:HGNC Symbol;Acc:HGNC:12306]	-
ENSG00000154127	6188	6256	6484	6067	6456	6098	40.1325200219372	40.0979038582764	39.1497253868367	40.3459053164502	39.9909919942179	40.6338687988836	6251.20778511678	6224.28516857268	0.00640822917121255	0.83423241195827	0.955398530995025	UBASH3B	11	122655675	122814473	+	9011	protein_coding	ubiquitin associated and SH3 domain containing B [Source:HGNC Symbol;Acc:HGNC:29884]	-
ENSG00000135318	6351	5812	6965	5706	6003	6620	81.8795617285051	74.0521728907093	83.5976569413027	75.4300695223681	73.9186913223572	87.6891810323079	5833.23735282358	6610.44550946749	-0.180365866707983	6.61068989331045e-08	5.00163897914278e-06	NT5E	6	85449584	85495791	+	4533	protein_coding	5'-nucleotidase ecto [Source:HGNC Symbol;Acc:HGNC:8021]	-
ENSG00000131051	6119	6126	6502	5884	6389	6260	29.9599275471966	29.642586932518	29.6378611184133	29.5401239763221	29.8776009948802	31.4912041043897	6123.2496588431	6262.72951419972	-0.0321828562433474	0.324260478114874	0.693568052595069	RBM39	20	35701347	35742312	-	11936	protein_coding	RNA binding motif protein 39 [Source:HGNC Symbol;Acc:HGNC:15923]	-
ENSG00000136830	6048	6234	6587	5961	6542	5885	76.3560963688668	77.7817190086113	77.4210730383272	77.1667839634538	78.8851043058327	76.3366381942056	6234.95115152595	6135.76622448993	0.0231322778517244	0.442983839054111	0.775762282783786	FAM129B	9	127505339	127578989	-	4629	protein_coding	family with sequence similarity 129 member B [Source:HGNC Symbol;Acc:HGNC:25282]	-
ENSG00000035403	6327	5904	6742	5809	6169	6261	37.005350735099	34.1265073708831	36.7108995487046	34.8375344226782	34.4614851614363	37.6240048799672	5952.7701359698	6408.31103677666	-0.106301744168606	0.000466164233226893	0.00985680342575951	VCL	10	73995193	74121363	+	9992	protein_coding	vinculin [Source:HGNC Symbol;Acc:HGNC:12665]	-
ENSG00000178952	5803	6478	6205	6162	6861	5678	149.332574370607	164.748598698195	148.656312332696	162.5934399785	168.632753041539	150.124646446077	6488.07233301925	5861.97739285448	0.146601446505014	1.80665429278882e-06	9.47811747377231e-05	TUFM	16	28842411	28846408	-	2271	protein_coding	Tu translation elongation factor, mitochondrial [Source:HGNC Symbol;Acc:HGNC:12420]	-
ENSG00000083312	5840	6266	6482	6214	6228	6046	28.496000730543	30.2162288341787	29.4455506786014	31.0900670813471	29.0249980644884	30.3105513963093	6231.96816433712	6088.52448456099	0.033453732691422	0.343658526403229	0.70963678075688	TNPO1	5	72816312	72916733	+	11977	protein_coding	transportin 1 [Source:HGNC Symbol;Acc:HGNC:6401]	-
ENSG00000130508	5873	6556	6293	6189	6354	5773	30.4899316255436	33.6367632644431	30.4154165912192	32.9455131464837	31.5062118938164	30.7930448867008	6360.33004964324	5945.9785265317	0.0970967528956813	0.0032054464415081	0.0445637191530664	PXDN	2	1631887	1744852	-	11257	protein_coding	peroxidasin [Source:HGNC Symbol;Acc:HGNC:14966]	-
ENSG00000117523	5980	6379	6147	6273	6218	6032	24.6580377179077	25.9949349432936	23.5971813162642	26.5223474507546	24.4884093130424	25.5548472507354	6286.71190018382	6025.82240065712	0.0612426897831368	0.106843446223782	0.424548735392991	PRRC2C	1	171485551	171593511	+	14173	protein_coding	proline rich coiled-coil 2C [Source:HGNC Symbol;Acc:HGNC:24903]	-
ENSG00000089154	5962	6322	6362	5978	6530	5860	36.0914053240369	37.8220545675501	35.8546158573618	37.106250827459	37.7552657843532	36.4471912093478	6266.23736310596	6027.65416716197	0.0561702397600137	0.0627144146866306	0.3179169189356	GCN1	12	120127203	120194710	-	9654	protein_coding	GCN1, eIF2 alpha kinase activator homolog [Source:HGNC Symbol;Acc:HGNC:4199]	-
ENSG00000118058	6138	6278	6495	5865	6192	6043	11.4586193253394	11.5825857225042	11.2881858446977	11.2267168153475	11.0405036246515	11.5907791203221	6103.92008861997	6191.8780136703	-0.0205590717471244	0.518698747413947	0.823898252534967	KMT2A	11	118436464	118526832	+	31305	protein_coding	lysine methyltransferase 2A [Source:HGNC Symbol;Acc:HGNC:7132]	-
ENSG00000134824	5862	6136	6490	6064	6465	5849	31.0704069583168	32.1414364870819	32.0247252322073	32.9563923248081	32.7282049539328	31.8520491255244	6213.14342695828	6030.30126841472	0.0429864531111107	0.164553274512124	0.519784583676182	FADS2	11	61792980	61867354	+	11026	protein_coding	fatty acid desaturase 2 [Source:HGNC Symbol;Acc:HGNC:3575]	-
ENSG00000116288	5917	6263	6421	5838	6474	5935	144.262233230755	150.908011857718	145.744890901419	145.946779560142	150.756590231218	148.671058294888	6180.27927030983	6056.93641480431	0.0292882236825249	0.350843550562157	0.715059917418419	PARK7	1	7954291	7985505	+	2397	protein_coding	Parkinsonism associated deglycase [Source:HGNC Symbol;Acc:HGNC:16369]	-
ENSG00000143870	6134	6200	6274	5935	6646	5648	87.4124148219255	87.3172079050863	83.2364306820702	86.7220256878244	90.4570067612367	82.6948878224626	6248.10353640229	5984.65170621312	0.0623347381449291	0.0640676783363322	0.322021055026109	PDIA6	2	10783391	10837977	-	4101	protein_coding	protein disulfide isomerase family A member 6 [Source:HGNC Symbol;Acc:HGNC:30168]	-
ENSG00000101444	5783	6495	6331	6125	6468	5601	86.7913334413145	96.3343403902547	88.4575832685472	94.2559132293402	92.7140834128022	86.3661120030719	6354.59849160846	5868.10101199123	0.114701324358175	0.000244090092552653	0.00595344300300571	AHCY	20	34280268	34311802	-	3894	protein_coding	adenosylhomocysteinase [Source:HGNC Symbol;Acc:HGNC:343]	-
ENSG00000143420	5544	6600	5798	6456	7002	5315	58.9837986377561	69.3956513417021	57.4284791973374	70.4291395311664	71.1515151218991	58.0988335950613	6675.47583407567	5521.68501404407	0.273907131844232	5.2952155407751e-19	2.56058205410872e-16	ENSA	1	150600851	150629612	-	5493	protein_coding	endosulfine alpha [Source:HGNC Symbol;Acc:HGNC:3360]	-
ENSG00000132361	6046	6148	6409	6284	6393	5361	51.2080416947779	51.4615292757394	50.5358860277735	54.5739696919723	51.7162776992378	46.6520207517378	6269.92426479054	5898.07213455293	0.087829670884647	0.0227048724994921	0.173171870003013	CLUH	17	2689386	2712663	-	6900	protein_coding	clustered mitochondria homolog [Source:HGNC Symbol;Acc:HGNC:29094]	-
ENSG00000159131	5859	6178	6521	5876	6408	5788	44.1758461522546	46.0349935805306	45.773610198628	45.4278841903647	46.1462496531652	44.8378241322606	6143.89695282971	6017.90867613476	0.0297960104894893	0.334898099662194	0.704397733723837	GART	21	33503931	33543491	-	7751	protein_coding	phosphoribosylglycinamide formyltransferase, phosphoribosylglycinamide synthetase, phosphoribosylaminoimidazole synthetase [Source:HGNC Symbol;Acc:HGNC:4163]	-
ENSG00000121892	5961	5979	6285	6082	6203	5984	28.5453937888802	28.295949668149	28.0195906780273	29.8636355270837	28.3707768155365	29.4417167071516	6082.88582226338	6046.07366748583	0.00880237459180749	0.795880403299486	0.944195518353758	PDS5A	4	39822863	39977956	-	12204	protein_coding	PDS5 cohesin associated factor A [Source:HGNC Symbol;Acc:HGNC:29088]	-
ENSG00000071626	6070	5999	6546	5913	6374	5559	38.5542958878569	37.6566560058853	38.7079056558289	38.509803981702	38.6677296530755	36.2773359605687	6086.18551094243	6017.56924692755	0.0161052450247124	0.634856865314872	0.882905182727913	DAZAP1	19	1407569	1435687	+	9201	protein_coding	DAZ associated protein 1 [Source:HGNC Symbol;Acc:HGNC:2683]	-
ENSG00000167460	4022	7966	4233	7693	8378	4085	27.2301322296962	53.2999486042751	26.6805968367403	53.4051034291594	54.1752057592004	28.4154391860166	7999.3211025032	4093.43858609994	0.967014125257519	2.52980585743539e-189	2.81365007463964e-185	TPM4	19	16067021	16103005	+	8632	protein_coding	tropomyosin 4 [Source:HGNC Symbol;Acc:HGNC:12013]	-
ENSG00000166986	5997	6112	6205	5907	6475	5661	49.8679380982926	50.2284194812881	48.0362102031237	50.3655612363748	51.4256352371502	48.3654402928578	6154.18190484204	5921.40461414626	0.0558007146121097	0.0760804240947615	0.35374852708275	MARS	12	57475445	57517569	+	7028	protein_coding	methionyl-tRNA synthetase [Source:HGNC Symbol;Acc:HGNC:6898]	-
ENSG00000139289	5917	5919	6634	5705	6227	5778	42.8549477077853	42.3668860168433	44.7316023297909	42.3676516875897	43.0755464315175	42.9963476444142	5940.51068378978	6069.38884395816	-0.0311484986103299	0.32747731994296	0.696922047773918	PHLDA1	12	76025447	76033932	-	8069	protein_coding	pleckstrin homology like domain family A member 1 [Source:HGNC Symbol;Acc:HGNC:8933]	-
ENSG00000108883	5772	6103	6336	6068	6092	5782	32.5130216129287	33.9745086402377	33.2265895619919	35.047409781616	32.7750553950299	33.4629115590677	6083.61774654144	5928.56747285819	0.0370137908690965	0.270667917046878	0.643103732833877	EFTUD2	17	44849943	44899662	-	10375	protein_coding	elongation factor Tu GTP binding domain containing 2 [Source:HGNC Symbol;Acc:HGNC:30858]	-
ENSG00000160932	6002	5932	6335	5668	6225	5726	132.86517990477	129.776224497708	130.557370914423	128.654320223878	131.615510920829	130.233034647589	5931.4211629611	5986.31119781436	-0.013175856002533	0.667781190660016	0.896143122747733	LY6E	8	143017982	143023832	+	2640	protein_coding	lymphocyte antigen 6 family member E [Source:HGNC Symbol;Acc:HGNC:6727]	-
ENSG00000165678	5893	6116	6040	5754	6474	5571	161.839278328907	165.994528452305	154.427278757249	162.030470712445	169.8136967971	157.193751419568	6102.379593626	5803.55554610928	0.0727488986258421	0.0278182302955224	0.194882971884578	GHITM	10	84139440	84153245	+	2128	protein_coding	growth hormone inducible transmembrane protein [Source:HGNC Symbol;Acc:HGNC:17281]	-
ENSG00000101361	5753	6097	6264	5920	6152	5508	62.2845899328869	65.2350853083452	63.1360739739317	65.7184461244482	63.6143496612086	61.2681539590007	6049.82726201982	5804.83836020818	0.0593437864763806	0.0596106236066375	0.309556688079162	NOP56	20	2652145	2658393	+	5398	protein_coding	NOP56 ribonucleoprotein [Source:HGNC Symbol;Acc:HGNC:15911]	-
ENSG00000100353	5727	5981	6312	5797	6224	5565	82.2340897518432	84.8745164535864	84.378399731582	85.3507517981828	85.3585088866158	82.1002544464414	5991.9287201074	5830.84360868173	0.0391327096990162	0.203541343334886	0.572386048184729	EIF3D	22	36510850	36529436	-	4070	protein_coding	eukaryotic translation initiation factor 3 subunit D [Source:HGNC Symbol;Acc:HGNC:3278]	-
ENSG00000173848	5585	6061	6219	5855	6149	5653	78.178226363184	83.8466516422368	81.0443569316873	84.0366785933227	82.2090554452253	81.3010677396661	6014.44966037389	5784.33200730473	0.0561547326444208	0.0774908062335002	0.357466921165072	NET1	10	5412551	5458463	+	4175	protein_coding	neuroepithelial cell transforming 1 [Source:HGNC Symbol;Acc:HGNC:14592]	-
ENSG00000038382	6204	5784	6460	5389	5944	5734	20.7182398341607	19.0892187822572	20.084136895009	18.4530685316292	18.9588677530823	19.6740324591276	5695.53231214512	6096.25311635134	-0.0980276972681543	0.00283829443158592	0.0405231202414616	TRIO	5	14143702	14532128	+	17500	protein_coding	trio Rho guanine nucleotide exchange factor [Source:HGNC Symbol;Acc:HGNC:12303]	-
ENSG00000111057	5533	5995	5970	5708	6395	5855	100.483266852346	107.597224200789	100.936210312064	106.290973430814	110.924161420033	109.248278769999	6020.84615939921	5758.65638434497	0.064634118108196	0.0804273816435355	0.364853138276934	KRT18	12	52948871	52952901	+	3218	protein_coding	keratin 18 [Source:HGNC Symbol;Acc:HGNC:6430]	-
ENSG00000128595	5585	6027	5921	5933	6264	5656	71.9405102636749	76.723840188282	71.0043547931183	78.3617324201679	77.0645443392194	74.8538883678682	6067.03682697479	5691.97670572135	0.0922620881184917	0.00458268929952592	0.056694850266215	CALU	7	128739292	128771807	+	4537	protein_coding	calumenin [Source:HGNC Symbol;Acc:HGNC:1458]	-
ENSG00000163191	6148	5551	6168	5375	6149	5919	528.377191128435	471.47669930117	493.507953115843	473.661423257719	504.739421299729	522.652667062719	5679.09562216977	6049.87501159932	-0.0907906146578568	0.0148791679829357	0.131631149992711	S100A11	1	152032506	152047907	-	680	protein_coding	S100 calcium binding protein A11 [Source:HGNC Symbol;Acc:HGNC:10488]	-
ENSG00000099250	5838	5860	6068	5894	6045	5539	29.6111541704736	29.3743093992128	28.6534159833283	30.6535459606589	29.2846528022638	28.8653772574592	5927.60289940836	5782.74801064483	0.0356032156483137	0.277645282864254	0.649773326913524	NRP1	10	33177492	33336262	-	11522	protein_coding	neuropilin 1 [Source:HGNC Symbol;Acc:HGNC:8004]	-
ENSG00000089597	4392	7367	4638	7090	7541	4207	51.0285775243315	84.5903076855447	50.167384888299	84.4649851148038	83.6821058910629	50.2201806503887	7322.78766509895	4387.11591738961	0.739130618056881	2.84726292875913e-127	1.58336291468295e-123	GANAB	11	62624826	62646726	-	5030	protein_coding	glucosidase II alpha subunit [Source:HGNC Symbol;Acc:HGNC:4138]	-
ENSG00000113739	5824	5833	6451	5470	6012	5441	55.5420270185342	54.9757470596685	57.2752493861554	53.489314164473	54.7610618026127	53.3130725910544	5761.65655553385	5864.17171844218	-0.0256929720660238	0.453770186130939	0.78160632029554	STC2	5	173314713	173329503	-	6128	protein_coding	stanniocalcin 2 [Source:HGNC Symbol;Acc:HGNC:11374]	-
ENSG00000044115	5823	5851	6157	5497	6023	5593	38.5394224655514	38.270780059536	37.937364180215	37.3046949602133	38.0735878837488	38.0327614467569	5780.50136055296	5824.26798456921	-0.0107540198004148	0.728440494143297	0.919500076706588	CTNNA1	5	138610967	138935034	+	8830	protein_coding	catenin alpha 1 [Source:HGNC Symbol;Acc:HGNC:2509]	-
ENSG00000115648	5806	5728	6309	5481	5973	5643	45.1569869566043	44.0280791377869	45.6823082822428	43.7106305103745	44.3703617101891	45.0933606743056	5717.98189051045	5883.47534994057	-0.0411828604521144	0.177936223225381	0.54085998215706	MLPH	2	237485428	237555318	+	7514	protein_coding	melanophilin [Source:HGNC Symbol;Acc:HGNC:29643]	-
ENSG00000179950	5803	5860	6089	5731	6173	5232	62.5247559726491	62.3987450032689	61.0780266008979	63.3153755693624	63.5255218257601	57.9190991103926	5912.49443037298	5671.36515819287	0.0598998427194183	0.0826647724822342	0.369532797245743	PUF60	8	143816344	143829859	-	5424	protein_coding	poly(U) binding splicing factor 60 [Source:HGNC Symbol;Acc:HGNC:17042]	-
ENSG00000234741	5985	5856	5738	5326	6193	5765	96.3289932717428	93.1478293764027	85.979120555124	87.8968624638745	95.202088579504	95.3337784975193	5777.7988634926	5806.97812112819	-0.00672582470704583	0.875255703728964	0.967364994223745	GAS5	1	173863900	173868882	-	3631	processed_transcript	growth arrest specific 5 [Source:HGNC Symbol;Acc:HGNC:16355]	-
ENSG00000139926	5637	5879	6184	5644	5799	5556	34.9865162916032	36.06076454437	35.7323627850671	35.9185680889384	34.3762345605174	35.4298677210365	5768.536207723	5757.31863844114	0.0025714559015671	0.937109048879089	0.982839236649538	FRMD6	14	51489100	51730727	+	9416	protein_coding	FERM domain containing 6 [Source:HGNC Symbol;Acc:HGNC:19839]	-
ENSG00000065427	5218	6244	5434	6040	6556	5203	75.0175092550846	88.7156551957914	72.7307033930398	89.0378877017811	90.0222866189862	76.8540961934281	6270.04804026335	5259.12764020965	0.254013088195959	6.11475429646577e-15	1.61924517345934e-12	KARS	16	75627474	75648643	-	4065	protein_coding	lysyl-tRNA synthetase [Source:HGNC Symbol;Acc:HGNC:6215]	-
ENSG00000109606	5581	5553	6102	5764	5723	5913	39.9608343875593	39.2942499069838	40.675632648116	42.3180689112243	39.1380154710437	43.4995768413164	5677.06513740228	5836.24394199163	-0.0399174018800877	0.315768219732466	0.685960996221538	DHX15	4	24517441	24584550	-	8162	protein_coding	DEAH-box helicase 15 [Source:HGNC Symbol;Acc:HGNC:2738]	-
ENSG00000125868	5595	5703	5922	5608	5998	5794	84.9074284741309	85.5318317167633	83.6668826766986	87.2635639384715	86.9369876530592	90.3397149501367	5761.53977409021	5743.38648284721	0.00486267682494458	0.889644964323135	0.969586603939433	DSTN	20	17569863	17609919	+	3851	protein_coding	destrin, actin depolymerizing factor [Source:HGNC Symbol;Acc:HGNC:15750]	-
ENSG00000172115	5164	5962	5630	6046	6405	5349	67.7115437264885	77.2586753228717	68.7265375014767	81.28753771015	80.2136253251727	72.0615679469021	6129.75131335433	5352.8726068502	0.195647881339595	2.17946609950208e-08	1.86461707374324e-06	CYCS	7	25120091	25125361	-	4457	protein_coding	cytochrome c, somatic [Source:HGNC Symbol;Acc:HGNC:19986]	-
ENSG00000166165	5838	5641	6349	5417	5996	5309	127.830542657249	122.069016577395	129.424190369546	121.621042442877	125.396292291872	119.43672743119	5674.34195491921	5791.2630758021	-0.029640470804488	0.408943649538682	0.755903485153602	CKB	14	103519659	103523111	-	2669	protein_coding	creatine kinase B [Source:HGNC Symbol;Acc:HGNC:1991]	-
ENSG00000124207	5334	6075	5679	5818	6225	5391	82.0329879415543	92.3337779258897	81.3105644031382	91.7463044871049	91.4381444292076	85.1842842910822	6030.77153730302	5439.98348344824	0.148972278275922	3.51591013658865e-06	0.000167828122485575	CSE1L	20	49046246	49096960	+	3800	protein_coding	chromosome segregation 1 like [Source:HGNC Symbol;Acc:HGNC:2431]	-
ENSG00000125977	5481	5814	6190	5316	6025	5563	120.600982829596	126.428468346985	126.800592219022	119.937601968749	126.619509163564	125.763534057132	5706.35855854762	5709.10520741766	-0.000609891322103507	0.986021376351032	0.996570239627671	EIF2S2	20	34088298	34112332	-	2656	protein_coding	eukaryotic translation initiation factor 2 subunit beta [Source:HGNC Symbol;Acc:HGNC:3266]	-
ENSG00000170759	5615	5683	6042	5674	5766	5552	55.8358569047215	55.8495766175251	55.9350117710743	57.8538280512909	54.7634238149667	56.7240864690711	5703.07438102187	5704.02654734267	-0.000393438767658013	0.990419214165479	0.997217007877485	KIF5B	10	32009010	32056431	-	5877	protein_coding	kinesin family member 5B [Source:HGNC Symbol;Acc:HGNC:6324]	-
ENSG00000120705	5442	5956	5635	5773	6093	5428	69.1234522155674	74.7653508511238	66.6346913936155	75.1878703657923	73.9180650697453	70.837193962116	5933.20799022793	5475.3475890262	0.116135938199731	0.000468104642417086	0.00987905091643801	ETF1	5	138506095	138543300	-	4601	protein_coding	eukaryotic translation termination factor 1 [Source:HGNC Symbol;Acc:HGNC:3477]	-
ENSG00000126457	5420	5790	6089	5746	6155	5098	66.0448910073266	69.7264106208337	69.0757331699896	71.7934637727726	71.6342186110493	63.8255256691744	5888.59649231936	5496.08775338365	0.0991247731032505	0.00492570630259944	0.0597423178816914	PRMT1	19	49675786	49689029	+	4796	protein_coding	protein arginine methyltransferase 1 [Source:HGNC Symbol;Acc:HGNC:5187]	-
ENSG00000143799	5521	5830	6037	5687	5777	5422	45.0068152246824	46.9686301656632	45.8164355866454	47.5360517879713	44.9795837700726	45.4124232104717	5760.00348269255	5625.85287136912	0.0337235659617616	0.30672089585903	0.678880851446932	PARP1	1	226360691	226408079	-	7169	protein_coding	poly(ADP-ribose) polymerase 1 [Source:HGNC Symbol;Acc:HGNC:270]	Others
ENSG00000133030	5708	5596	5788	5516	5793	5599	18.3761561457385	17.8043948870672	17.3475767815285	18.208505832403	17.8125774608635	18.5197791548883	5628.27422721635	5671.98604391108	-0.0108905130279566	0.751407639466304	0.928530978639024	MPRIP	17	17042545	17217679	+	18153	protein_coding	myosin phosphatase Rho interacting protein [Source:HGNC Symbol;Acc:HGNC:30321]	-
ENSG00000136205	5479	5834	5855	5638	5877	5300	27.1424368905561	28.5622729583497	27.0031247988071	28.6386110925698	27.8071036953404	26.9760298701459	5776.57292623832	5512.47949704162	0.0673949133180815	0.0315225059618418	0.210313923999763	TNS3	7	47275154	47582558	-	11797	protein_coding	tensin 3 [Source:HGNC Symbol;Acc:HGNC:21616]	-
ENSG00000165672	5467	5660	5850	5618	5889	5480	93.5024973991187	95.668589785521	93.1471541684471	98.5224528839288	96.1984823656672	96.2962385404856	5715.64004413005	5569.12946370234	0.0375318268356384	0.24288629706163	0.613321401196821	PRDX3	10	119167703	119178833	-	3417	protein_coding	peroxiredoxin 3 [Source:HGNC Symbol;Acc:HGNC:9354]	-
ENSG00000104529	5476	5819	5742	5763	6159	4990	34.0813636210453	35.7915646932488	33.2702680193834	36.7774392732353	36.6113933022837	31.90866959324	5905.39847492322	5368.83585505515	0.137261143369359	5.43784798318497e-05	0.00177881603732304	EEF1D	8	143579697	143599541	-	9390	protein_coding	eukaryotic translation elongation factor 1 delta [Source:HGNC Symbol;Acc:HGNC:3211]	-
ENSG00000177733	5482	5679	5991	5741	6026	5020	36.7149497586714	37.588464055602	37.3544902713251	39.4249179309595	38.5465544351238	34.5431749483893	5808.46595203248	5459.26811313805	0.0890522671431862	0.014051236304992	0.126746026102288	HNRNPA0	5	137745651	137754376	-	8726	protein_coding	heterogeneous nuclear ribonucleoprotein A0 [Source:HGNC Symbol;Acc:HGNC:5030]	-
ENSG00000167792	5478	5777	5972	5450	5882	5368	63.3064834485134	65.9792438072927	64.2518370115481	64.5805900030115	64.9237671754489	63.7372464270225	5694.32471988787	5572.3296984358	0.0312014197214046	0.315485453374863	0.685841287799266	NDUFV1	11	67605653	67612554	+	5057	protein_coding	NADH:ubiquinone oxidoreductase core subunit V1 [Source:HGNC Symbol;Acc:HGNC:7716]	-
ENSG00000088325	5448	5791	5872	5621	5997	5142	88.3183497465678	92.7782583760116	88.621578532187	93.4343946012715	92.8539588875086	85.6447107399182	5794.98203295092	5452.72419037848	0.087622179071936	0.00555293032766299	0.0652486457323316	TPX2	20	31739271	31801805	+	3605	protein_coding	TPX2, microtubule nucleation factor [Source:HGNC Symbol;Acc:HGNC:1249]	-
ENSG00000137962	5531	5474	5976	5523	5705	5553	20.8218416859916	20.3656876583717	20.9442907584227	21.3191491960669	20.5127392650301	21.478195101093	5561.8086016485	5655.41081974694	-0.0241270724895155	0.464576805489072	0.788738090467021	ARHGAP29	1	94148988	94275068	-	15524	protein_coding	Rho GTPase activating protein 29 [Source:HGNC Symbol;Acc:HGNC:30207]	-
ENSG00000104824	5613	5504	6043	5506	5724	5270	48.0912547473291	46.6045474928388	48.201799101333	48.3711727896615	46.8406831750654	46.3912750709558	5572.03020300361	5606.13138432399	-0.00910864117849255	0.782494988145629	0.93973752922532	HNRNPL	19	38836388	38852347	-	6821	protein_coding	heterogeneous nuclear ribonucleoprotein L [Source:HGNC Symbol;Acc:HGNC:5045]	-
ENSG00000116459	5056	6110	5451	5943	6322	4765	87.3422113281229	104.312686934226	87.6663424917865	105.269410809232	104.309566092191	84.5735675693506	6116.74991990895	5058.42971684941	0.273842322051783	7.19880327338441e-18	2.66883633355271e-15	ATP5PB	1	111448864	111462773	+	3383	protein_coding	ATP synthase peripheral stalk-membrane subunit b [Source:HGNC Symbol;Acc:HGNC:840]	-
ENSG00000128731	5501	5557	5995	5354	5776	5393	15.9443056276634	15.9178045019498	16.1768046458333	15.9118866529214	15.9898238548424	16.0601284256999	5553.91542897094	5595.92720553614	-0.0109145150208234	0.723604911100639	0.918368923169564	HERC2	15	28111040	28322152	-	20163	protein_coding	HECT and RLD domain containing E3 ubiquitin protein ligase 2 [Source:HGNC Symbol;Acc:HGNC:4868]	-
ENSG00000149485	5383	5520	6000	5501	5668	5451	30.7516102558234	31.16458613653	31.9105522514058	32.2228886812918	30.9261496421509	31.9944237091256	5557.62211267541	5577.83183159974	-0.0054415155494797	0.870179409125602	0.966955345557326	FADS1	11	61799625	61829318	-	10230	protein_coding	fatty acid desaturase 1 [Source:HGNC Symbol;Acc:HGNC:3574]	-
ENSG00000189091	5169	5763	5822	5633	5898	5197	24.3242254918071	26.8015500782218	25.5061128938805	27.1801333980498	26.5087827687938	25.1269533458782	5757.97818603389	5362.15617586876	0.102500991917144	0.00173946016957639	0.0282840292485798	SF3B3	16	70523788	70577670	+	12419	protein_coding	splicing factor 3b subunit 3 [Source:HGNC Symbol;Acc:HGNC:10770]	-
ENSG00000143401	5190	5717	5717	5473	5807	5378	84.1358728312568	91.59269610355	86.2822827773353	90.9742824502329	89.9121125995935	89.5755064876079	5658.18829790232	5398.92103344334	0.0677608521337564	0.0438862501285231	0.257438224646326	ANP32E	1	150218417	150236156	-	3605	protein_coding	acidic nuclear phosphoprotein 32 family member E [Source:HGNC Symbol;Acc:HGNC:16673]	-
ENSG00000127481	5445	5386	5982	5485	5655	5293	12.8961429479271	12.6068651551893	13.1900958331625	13.3204203593064	12.792254558346	12.8800775028835	5503.33938805652	5538.41452686756	-0.00946930208085334	0.777125769468589	0.937910026528912	UBR4	1	19074506	19210276	-	24675	protein_coding	ubiquitin protein ligase E3 component n-recognin 4 [Source:HGNC Symbol;Acc:HGNC:30313]	-
ENSG00000114850	5694	5367	5820	5221	5696	5448	71.9179134927536	66.9930909125219	68.4356172565214	67.6164948010279	68.7135088368625	70.6986861535429	5419.07492352612	5625.07559065841	-0.0535387853762793	0.104603646752392	0.420301690440541	SSR3	3	156540140	156555184	-	4627	protein_coding	signal sequence receptor subunit 3 [Source:HGNC Symbol;Acc:HGNC:11325]	-
ENSG00000196141	5193	5691	5493	5373	6209	5232	29.0778140416744	31.4927671404828	28.6346987924151	30.8488953204736	33.206080888338	30.099951477893	5744.27288149831	5279.23255665865	0.122249683307269	0.000728804498021854	0.0141709154318165	SPATS2L	2	200305881	200482263	+	10437	protein_coding	spermatogenesis associated serine rich 2 like [Source:HGNC Symbol;Acc:HGNC:24574]	-
ENSG00000029363	5421	5525	5886	5331	5628	5391	33.2329527399451	33.4734602660985	33.5930447383589	33.5102408470569	32.9530897241888	33.9557621216944	5487.74518532849	5534.14424637655	-0.0121826031423257	0.697846876496352	0.9075442118469	BCLAF1	6	136256627	136289851	-	9533	protein_coding	BCL2 associated transcription factor 1 [Source:HGNC Symbol;Acc:HGNC:16863]	Others
ENSG00000147274	5486	5530	5703	5516	5578	5342	54.5067011882354	54.2997751201516	52.7517722764455	56.195002784021	52.9328325769383	54.5321483075282	5537.18961956598	5481.72581599207	0.0144957542635926	0.671390601530669	0.896853983932752	RBMX	X	136848004	136880764	-	5882	protein_coding	RNA binding motif protein X-linked [Source:HGNC Symbol;Acc:HGNC:9910]	-
ENSG00000002834	5170	5638	5801	5568	5828	5003	42.7901143721159	46.1165467952215	44.6987478693868	47.2532272507763	46.0707175801237	42.5439720859382	5671.44940206775	5288.81268199278	0.100372791206072	0.00265393846360231	0.0387363564201902	LASP1	17	38869859	38921770	+	7061	protein_coding	LIM and SH3 protein 1 [Source:HGNC Symbol;Acc:HGNC:6513]	-
ENSG00000124767	5426	5450	5800	5083	5422	5648	134.822255299188	133.831117609052	134.168134019622	129.503424284521	128.674900456358	144.188662823095	5310.95706501827	5597.76364808013	-0.0756125226477023	0.0367640367732075	0.232068950614788	GLO1	6	38675925	38703141	-	2352	protein_coding	glyoxalase I [Source:HGNC Symbol;Acc:HGNC:4323]	-
ENSG00000086598	5258	5658	5662	5385	5595	5269	80.2307632042453	85.3222086373679	80.4321716383598	84.2530038100729	81.5404233627726	82.6043975687604	5540.0218054627	5366.87539096238	0.0458083949613573	0.166519909669073	0.522502183448676	TMED2	12	123584531	123598577	+	3830	protein_coding	transmembrane p24 trafficking protein 2 [Source:HGNC Symbol;Acc:HGNC:16996]	-
ENSG00000171208	5321	5475	5747	5300	5585	5374	41.5673865250696	42.2690404112506	41.7965317684739	42.4536147554162	41.6711194833299	43.1332071387885	5446.58497556713	5451.03858746249	-0.00110975966699815	0.972572108423467	0.993506719007101	NETO2	16	47077703	47143997	-	7481	protein_coding	neuropilin and tolloid like 2 [Source:HGNC Symbol;Acc:HGNC:14644]	-
ENSG00000198242	5248	5411	5645	5355	6074	4994	108.604607324601	110.665120539792	108.757184850535	113.630061707007	120.055411401949	106.183635185224	5601.50171772608	5263.0670617346	0.0899891543590069	0.0122915372435859	0.11585294679929	RPL23A	17	28719393	28724359	+	2824	protein_coding	ribosomal protein L23a [Source:HGNC Symbol;Acc:HGNC:10317]	-
ENSG00000060237	5281	5637	5730	5256	5471	5289	21.4772422159851	22.656310425404	21.6948452890011	21.9178044652062	21.2511086523334	22.0999119068267	5448.63926616775	5402.84650525287	0.0121361244546661	0.723114924414513	0.918368923169564	WNK1	12	752593	911452	+	14370	protein_coding	WNK lysine deficient protein kinase 1 [Source:HGNC Symbol;Acc:HGNC:14540]	-
ENSG00000102024	5403	5242	5861	5105	5487	5532	77.0328853115989	73.8613120643719	77.7951471581017	74.6304891015662	74.7185932992036	81.0360001868707	5270.25074549282	5569.0175044127	-0.0793734244606197	0.0163575817902454	0.140053136775296	PLS3	X	115561174	115650861	+	4099	protein_coding	plastin 3 [Source:HGNC Symbol;Acc:HGNC:9091]	-
ENSG00000065000	5324	5444	5570	5231	5880	5113	36.1245724126694	36.5057763808745	35.1851536222876	36.3939113226154	38.1061018554882	35.6447102831674	5507.30365195941	5306.30483390338	0.0539196059160182	0.10534395732492	0.421755037209415	AP3D1	19	2100988	2164468	-	8613	protein_coding	adaptor related protein complex 3 subunit delta 1 [Source:HGNC Symbol;Acc:HGNC:568]	-
ENSG00000010256	5240	5344	5800	5097	5928	5148	94.6328434779377	95.3796789765665	97.5165176805165	94.3853477767168	102.251885994912	95.5220796171908	5443.21468044072	5362.21479378407	0.0217695637187254	0.551061791038932	0.842345964806899	UQCRC1	3	48599002	48610976	-	3236	protein_coding	ubiquinol-cytochrome c reductase core protein 1 [Source:HGNC Symbol;Acc:HGNC:12585]	-
ENSG00000167601	5448	5242	5915	5224	5672	5042	61.7748643454359	58.7422425595383	62.4408833424225	60.737542195878	61.4275866296188	58.7397604101023	5370.80794376218	5431.61336503095	-0.0164728341656977	0.639336210795337	0.885626770016905	AXL	19	41219203	41261766	+	5154	protein_coding	AXL receptor tyrosine kinase [Source:HGNC Symbol;Acc:HGNC:905]	-
ENSG00000082898	5193	5620	5535	5477	5500	5201	25.9211774131326	27.7237211288866	25.7213414710591	28.0322841598925	26.2211431111592	26.6733696519483	5528.59104568027	5281.67335100575	0.0658550220902334	0.0620151652411419	0.31624606502154	XPO1	2	61477849	61538626	-	11708	protein_coding	exportin 1 [Source:HGNC Symbol;Acc:HGNC:12825]	-
ENSG00000187079	5403	5371	5900	5083	5367	5387	30.718727200335	30.1788166245988	31.2291273833073	29.6324597642954	29.1442158223464	31.4680515637283	5266.99102369145	5531.08894029627	-0.0706416663795077	0.0286462981922564	0.198071025335669	TEAD1	11	12674591	12944483	+	10279	protein_coding	TEA domain transcription factor 1 [Source:HGNC Symbol;Acc:HGNC:11714]	TEA
ENSG00000018408	5482	5269	5923	5145	5331	5359	38.0809047419668	36.1722254924453	38.3044779127012	36.6465377316822	35.3695422072076	38.2478133894825	5242.88283463319	5555.20685366927	-0.0836525156528385	0.00881685809982502	0.0916192759398844	WWTR1	3	149517235	149736714	-	8413	protein_coding	WW domain containing transcription regulator 1 [Source:HGNC Symbol;Acc:HGNC:24042]	-
ENSG00000134308	5211	5524	5375	5343	5792	5261	112.251045606564	117.598503726028	107.792210574632	118.014084086911	119.165462950458	116.437333624494	5544.28417445355	5258.34110948038	0.0768167214111316	0.0281600505461012	0.196136637072084	YWHAQ	2	9583972	9631014	-	2713	protein_coding	tyrosine 3-monooxygenase/tryptophan 5-monooxygenase activation protein theta [Source:HGNC Symbol;Acc:HGNC:12854]	-
ENSG00000100504	5554	5242	6025	5071	5310	5303	67.6495243653145	63.1007749378617	68.3212040061686	63.3332575624001	61.7740282779321	66.3643930992128	5201.60546730572	5592.04249657664	-0.104683292141093	0.00112643258346274	0.0201742080406966	PYGL	14	50857891	50944736	-	4798	protein_coding	glycogen phosphorylase L [Source:HGNC Symbol;Acc:HGNC:9725]	-
ENSG00000198668	4955	5620	5569	5362	5979	4954	37.5828864177067	42.1271027874113	39.3245062501199	41.7015911751744	43.3139265237038	38.6062041450458	5642.90509790973	5126.78016105179	0.138363889402539	3.60901395582477e-05	0.00125045025597144	CALM1	14	90396502	90408261	+	7705	protein_coding	calmodulin 1 [Source:HGNC Symbol;Acc:HGNC:1442]	-
ENSG00000116251	5634	5353	5773	4950	5560	5167	70.3241592920675	66.0334143827844	67.0855294620372	63.3537387395759	66.2849643941095	66.2644802399273	5277.14830338045	5492.95836827039	-0.0576434598446853	0.101716031179728	0.41469417110738	RPL22	1	6185020	6209389	-	4682	protein_coding	ribosomal protein L22 [Source:HGNC Symbol;Acc:HGNC:10315]	-
ENSG00000122565	5139	5500	5863	5348	5486	5091	64.7122000474028	68.4461525569147	68.7332736876182	69.0523224556035	65.9805421829288	65.8666039894201	5439.63982644999	5328.24431150548	0.029421809903532	0.40188371650355	0.751994525097788	CBX3	7	26201162	26213356	+	4641	protein_coding	chromobox 3 [Source:HGNC Symbol;Acc:HGNC:1553]	-
ENSG00000123505	5186	5554	5546	5343	5545	5223	43.1302201169271	45.6492705064472	42.940650113937	45.5631436071994	44.0456721725172	44.6296844228024	5474.84889332763	5290.37343829499	0.0495103724724208	0.137590494935376	0.48026398957585	AMD1	6	110874770	110895713	+	7027	protein_coding	adenosylmethionine decarboxylase 1 [Source:HGNC Symbol;Acc:HGNC:457]	-
ENSG00000103187	4898	5598	5538	5636	6085	4619	42.3314095710137	47.814062792212	44.559108018031	49.9452599384176	50.2292925297539	41.0153611023448	5764.24482025922	4982.01025416931	0.210014538101841	1.67413418775552e-08	1.47775559017595e-06	COTL1	16	84565594	84618077	-	6762	protein_coding	coactosin like F-actin binding protein 1 [Source:HGNC Symbol;Acc:HGNC:18304]	-
ENSG00000124172	5459	5154	5542	5194	5812	5170	62.2377104999455	58.0715920108455	58.8229259430902	60.7186075196183	63.2876032449958	60.5599746771853	5376.18928320769	5362.68984044312	0.0039275797806144	0.916923690126925	0.978129603139186	ATP5F1E	20	59025467	59032382	-	5126	protein_coding	ATP synthase F1 subunit epsilon [Source:HGNC Symbol;Acc:HGNC:838]	-
ENSG00000178035	5070	5630	5487	5287	5720	5115	106.850659107703	117.261769944838	107.65737697328	114.250445068424	115.137767503523	110.756573678397	5537.06978783822	5195.47940165971	0.0920304733338605	0.00468891951476583	0.057880313921449	IMPDH2	3	49024325	49029408	-	2773	protein_coding	inosine monophosphate dehydrogenase 2 [Source:HGNC Symbol;Acc:HGNC:6053]	-
ENSG00000100650	5339	5272	5850	5053	5474	5285	58.244831094213	56.8396866514749	59.4145652032077	56.5231180857197	57.0367527200708	59.2375500874651	5258.10257397603	5458.59568530944	-0.053997446874642	0.0865659544859989	0.377330227730774	SRSF5	14	69726900	69772005	+	5357	protein_coding	serine and arginine rich splicing factor 5 [Source:HGNC Symbol;Acc:HGNC:10787]	-
ENSG00000164574	5453	5201	5816	5024	5324	5377	30.3620290425085	28.6194281367889	30.1480536470627	28.6829798905241	28.3129987568595	30.7602568899761	5176.24342179104	5518.13642659237	-0.0922189829865572	0.00349831723513873	0.0472761656005018	GALNT10	5	154190730	154420984	+	10496	protein_coding	polypeptide N-acetylgalactosaminyltransferase 10 [Source:HGNC Symbol;Acc:HGNC:19873]	-
ENSG00000107372	5257	5132	5537	5320	5531	5200	43.5595323796258	42.0252865832309	42.7129279634676	45.1997682603048	43.7725068881042	44.2693559215048	5322.01434837017	5303.49885935848	0.00508310229151502	0.885908341424902	0.96800252171995	ZFAND5	9	72351425	72365235	-	7053	protein_coding	zinc finger AN1-type containing 5 [Source:HGNC Symbol;Acc:HGNC:13008]	-
ENSG00000168615	5017	5389	5443	5459	5581	4991	42.4127721931807	45.0235304539715	42.8381276894264	47.3200284601225	45.0626897446752	43.3505644512022	5471.57031901407	5120.96037916039	0.0953891787725313	0.00468807912240356	0.057880313921449	ADAM9	8	38996869	39105144	+	6913	protein_coding	ADAM metallopeptidase domain 9 [Source:HGNC Symbol;Acc:HGNC:216]	-
ENSG00000255302	4866	5426	5428	5388	5722	4971	123.748856901185	136.372777208189	128.513430958736	140.499902361087	138.985493738989	129.887537266498	5504.70704225412	5058.51025323054	0.121897979681381	0.000280332551365834	0.0066196574018913	EID1	15	48877886	48880183	+	2298	protein_coding	EP300 interacting inhibitor of differentiation 1 [Source:HGNC Symbol;Acc:HGNC:1191]	-
ENSG00000105281	5169	5481	5511	5372	5644	4611	90.6610313273565	95.0063709377502	89.9879010039113	96.6116436920917	94.5482853961875	83.0928917193747	5492.40338538495	5062.00935313344	0.117359816032177	0.00159797834268567	0.0265264404885822	SLC1A5	19	46774883	46788594	-	3332	protein_coding	solute carrier family 1 member 5 [Source:HGNC Symbol;Acc:HGNC:10943]	-
ENSG00000168066	5284	5305	5874	5020	5417	4797	51.7085221433324	51.3054509303501	53.514669389101	50.371209346954	50.6303210919355	48.2307108753364	5239.36379711414	5278.81790823499	-0.0112211063035991	0.769444748902904	0.935168087252104	SF1	11	64764606	64778786	-	5972	protein_coding	splicing factor 1 [Source:HGNC Symbol;Acc:HGNC:12950]	-
ENSG00000109790	5534	4874	5862	4688	5029	5588	62.8720050407482	54.7245860044221	62.0016943414945	54.611625430138	54.569794814438	65.2272668588018	4856.62726163569	5632.79867674273	-0.213647471272807	1.37039913175815e-10	1.8144737075493e-08	KLHL5	4	39045039	39126857	+	5144	protein_coding	kelch like family member 5 [Source:HGNC Symbol;Acc:HGNC:6356]	-
ENSG00000100714	4935	5426	5346	5233	5582	4979	30.7568855575621	33.4205654286464	31.0187106785652	33.4414637492965	33.2274919342436	31.8824695748653	5406.19208568878	5058.80624187199	0.0959181906212709	0.00303509238153784	0.0427294904651441	MTHFD1	14	64388031	64463457	+	9377	protein_coding	methylenetetrahydrofolate dehydrogenase, cyclohydrolase and formyltetrahydrofolate synthetase 1 [Source:HGNC Symbol;Acc:HGNC:7432]	-
ENSG00000167005	5169	5305	5436	5204	5319	5039	50.7360692614632	51.4605564252689	49.6740215444884	52.3753474845304	49.8646534497285	50.8170291302914	5271.36656663713	5186.53671590814	0.0233527197538916	0.485296226565731	0.80273174075479	NUDT21	16	56429133	56452199	-	5954	protein_coding	nudix hydrolase 21 [Source:HGNC Symbol;Acc:HGNC:13870]	-
ENSG00000130635	5093	5561	5434	5161	5576	4642	26.6012177385919	28.7051315224619	26.4233004998397	27.6401913290171	27.816541772511	24.9107960406395	5424.32331646736	5023.01540381599	0.110673765711829	0.00191679735149227	0.0299839945756638	COL5A1	9	134641774	134844843	+	11189	protein_coding	collagen type V alpha 1 chain [Source:HGNC Symbol;Acc:HGNC:2209]	-
ENSG00000169908	4303	5909	4546	5705	6299	4601	68.5584728074918	93.042759593751	67.4308769798223	93.2019033443734	95.8548134823437	75.317630725895	5960.33338429785	4464.59549046037	0.417377477972363	2.4878469635229e-25	1.9764167091644e-22	TM4SF1	3	149369022	149377865	-	3668	protein_coding	transmembrane 4 L six family member 1 [Source:HGNC Symbol;Acc:HGNC:11853]	-
ENSG00000149806	5044	5335	5373	4976	5810	4780	159.68440224157	166.91702935869	158.35939994897	161.527746695425	175.677475031919	155.478357338393	5360.51491392427	5035.1330312442	0.0905581596142605	0.0130340936504675	0.120905078882819	FAU	11	65120628	65122473	-	1846	protein_coding	FAU, ubiquitin like and ribosomal protein S30 fusion [Source:HGNC Symbol;Acc:HGNC:3597]	-
ENSG00000170606	4763	5253	5139	5430	5704	4827	54.0181311249361	58.8769329206082	54.2596738354465	63.144880669623	61.7861336479459	56.2459038359461	5455.86194521743	4883.45936829813	0.159973007298362	8.86824578631885e-06	0.000380820963843391	HSPA4	5	133051962	133106449	+	5153	protein_coding	heat shock protein family A (Hsp70) member 4 [Source:HGNC Symbol;Acc:HGNC:5237]	-
ENSG00000047410	5090	5079	5413	5126	5185	5185	24.0862916340752	23.7524917042403	23.8467815359794	24.8719653489647	23.4343789368151	25.2089958505921	5126.17165754064	5203.23144325351	-0.0214962399913565	0.552502872577055	0.843692607589374	TPR	1	186311652	186375693	-	12350	protein_coding	translocated promoter region, nuclear basket protein [Source:HGNC Symbol;Acc:HGNC:12017]	-
ENSG00000135387	5141	5084	5450	5091	5385	4913	39.0748085339463	38.1885879941972	38.5642904354435	39.6763484639169	39.091964151675	38.3663643570614	5180.05840968124	5137.91894911806	0.0117134665350711	0.720750172995933	0.917813536072907	CAPRIN1	11	34051683	34101156	+	7689	protein_coding	cell cycle associated protein 1 [Source:HGNC Symbol;Acc:HGNC:6743]	-
ENSG00000070087	5084	5192	5434	5007	5257	5085	80.1065123991044	80.8492080754137	79.7115959268554	80.8945414962198	79.1138990474493	82.3204749773725	5145.8393139046	5173.20603484764	-0.00757526287289687	0.817258597186344	0.952283930634522	PFN2	3	149964904	150050788	-	3709	protein_coding	profilin 2 [Source:HGNC Symbol;Acc:HGNC:8882]	-
ENSG00000173726	5065	5159	5562	5045	5509	4715	83.5699242551854	84.1230268739722	85.4360441039112	85.3514833888582	86.8152180992709	79.9294609133947	5229.00073301594	5078.95322398718	0.0417362504799573	0.234554970044632	0.606132392738003	TOMM20	1	235109336	235128936	-	3542	protein_coding	translocase of outer mitochondrial membrane 20 [Source:HGNC Symbol;Acc:HGNC:20947]	-
ENSG00000105373	5293	4909	5730	4881	5462	4695	57.9159829673858	53.0845785783286	58.3701416968632	54.7626794636046	57.0822078958744	52.7821118035005	5074.10880600836	5201.43943108869	-0.0359636217602245	0.386893948535753	0.740134940975078	NOP53	19	47745522	47757058	+	5341	protein_coding	NOP53 ribosome biogenesis factor [Source:HGNC Symbol;Acc:HGNC:4333]	-
ENSG00000175334	5063	4949	5670	4940	5420	4914	179.870996543678	173.759865353784	187.532205050229	179.953172037303	183.909866594789	179.36718547847	5094.27763150192	5180.95514863636	-0.0245196012748594	0.487294531856601	0.802987998605829	BANF1	11	66002079	66004149	+	1645	protein_coding	barrier to autointegration factor 1 [Source:HGNC Symbol;Acc:HGNC:17397]	-
ENSG00000119689	5123	5163	5496	4904	5269	4998	65.800936536233	65.5373155207959	65.7194667629017	64.585871561093	64.6380798937457	65.9566514385983	5104.49676389468	5175.67482747131	-0.01995108067392	0.530369981912766	0.831729765981499	DLST	14	74881891	74903745	+	4550	protein_coding	dihydrolipoamide S-succinyltransferase [Source:HGNC Symbol;Acc:HGNC:2911]	-
ENSG00000166197	4232	6019	4552	5980	6163	3974	62.2980234624749	87.5652428388442	62.3836024462268	90.2628697339435	86.6509455310566	60.1050689453264	6048.12476340353	4225.7144785177	0.51694282025792	4.46343763864585e-52	1.65474511390064e-48	NOLC1	10	102152176	102163871	+	3970	protein_coding	nucleolar and coiled-body phosphoprotein 1 [Source:HGNC Symbol;Acc:HGNC:15608]	-
ENSG00000185896	5176	5104	5473	5035	5512	4563	52.7080754093155	51.3655994506783	51.8857294763311	52.5728728673994	53.609854590522	47.7406126186378	5208.21573554349	5035.85487626882	0.0483352880693711	0.217838956605098	0.591014731434581	LAMP1	13	113297241	113323672	+	5739	protein_coding	lysosomal associated membrane protein 1 [Source:HGNC Symbol;Acc:HGNC:6499]	-
ENSG00000091527	4890	5211	5332	5080	5574	4649	65.4402248521014	68.9184975506679	66.4302141402942	69.7074153615739	71.2451684377605	63.9219621921633	5279.28049452794	4925.13307646528	0.100045685440164	0.0027575953170771	0.0396315347827145	CDV3	3	133573730	133590261	+	4367	protein_coding	CDV3 homolog [Source:HGNC Symbol;Acc:HGNC:26928]	-
ENSG00000172380	4903	5079	5519	5152	5076	4971	60.6556302948746	62.0963743749719	63.5637057742891	65.3528339713747	59.9768108935692	63.1840729547869	5100.10027811717	5099.48502539399	-0.000190965410481164	0.995966493280679	0.998463041747246	GNG12	1	67701466	67833467	-	4724	protein_coding	G protein subunit gamma 12 [Source:HGNC Symbol;Acc:HGNC:19663]	-
ENSG00000103335	5347	5069	5587	4763	5157	4697	27.6731393696216	25.9268253159172	26.9194700235361	25.2759898195723	25.4916476550397	24.9760315518749	4988.54419723772	5175.49334888163	-0.0532773073902011	0.16894690628577	0.525316474581783	PIEZO1	16	88715338	88785220	-	11292	protein_coding	piezo type mechanosensitive ion channel component 1 [Source:HGNC Symbol;Acc:HGNC:28993]	-
ENSG00000180398	5162	5193	5314	4767	5210	4913	50.3292405724795	50.0379494260448	48.2351368538654	47.6570189779016	48.5168537589652	49.2157116352094	5048.21883923544	5102.36599632275	-0.0151587204590921	0.660102959772382	0.894908114023169	MCFD2	2	46901870	46941855	-	5994	protein_coding	multiple coagulation factor deficiency 2 [Source:HGNC Symbol;Acc:HGNC:18451]	-
ENSG00000105220	4980	5079	5328	4935	5363	4821	27.2506713312166	27.4665985531243	27.1426137813024	27.6894522109268	28.0290378078696	27.1043890489519	5117.47442755904	5013.66615804322	0.0296190475643684	0.355828273400997	0.719945523240538	GPI	19	34359480	34402413	+	10680	protein_coding	glucose-6-phosphate isomerase [Source:HGNC Symbol;Acc:HGNC:4458]	-
ENSG00000161203	5022	5127	5255	5109	5384	4606	61.709777158379	62.2614730301751	60.1159310972117	64.3713350585055	63.1880350504134	58.1508184095395	5200.25558522944	4930.56464465668	0.0766455052791841	0.0271403664361631	0.192632517870457	AP2M1	3	184174689	184184091	+	4756	protein_coding	adaptor related protein complex 2 subunit mu 1 [Source:HGNC Symbol;Acc:HGNC:564]	-
ENSG00000170515	4660	5216	5129	5300	5494	4694	71.7617881988587	79.3823081274787	73.5325492379893	83.6878766759601	80.8069137208631	74.2685677396203	5331.16034243388	4799.65138108168	0.151389757981639	1.10136539308704e-05	0.000458778498199029	PA2G4	12	56104319	56113907	+	3795	protein_coding	proliferation-associated 2G4 [Source:HGNC Symbol;Acc:HGNC:8550]	-
ENSG00000135535	4594	5449	5037	5337	5614	4457	37.2576834716357	43.6737486134453	38.0308819222889	44.3814415849836	43.4860334535404	37.1383085388288	5460.03064700872	4666.62967074374	0.226271356506076	3.61890729991986e-12	6.38880745868393e-10	CD164	6	109366514	109382812	-	7206	protein_coding	CD164 molecule [Source:HGNC Symbol;Acc:HGNC:1632]	-
ENSG00000104904	4783	5209	5312	4913	5538	4689	81.3516454196641	87.5586631512691	84.11309526161	85.6824879809577	89.9645560881952	81.9409172638743	5209.39636072756	4896.68004441684	0.0893200857466183	0.00892632245102555	0.0923521472560988	OAZ1	19	2269509	2273490	+	3436	protein_coding	ornithine decarboxylase antizyme 1 [Source:HGNC Symbol;Acc:HGNC:8095]	-
ENSG00000150938	5166	5017	5561	4852	5161	4670	42.3907937077333	40.6855369069334	42.482457276673	40.8241623646242	40.4486037588542	39.3721068346759	5003.25095830462	5097.07572282481	-0.0271493862959684	0.456072780386546	0.783377785225394	CRIM1	2	36355926	36551135	+	7122	protein_coding	cysteine rich transmembrane BMP regulator 1 [Source:HGNC Symbol;Acc:HGNC:2359]	-
ENSG00000133026	4648	5438	5050	5201	5357	4719	30.1447887947583	34.8549234624851	30.4913808148559	34.5869545987898	33.1833556556731	31.4449371698805	5326.79635565538	4779.49999481193	0.15638857026005	7.02665269759991e-06	0.000310120759137723	MYH10	17	8474205	8630761	-	9011	protein_coding	myosin heavy chain 10 [Source:HGNC Symbol;Acc:HGNC:7568]	-
ENSG00000131236	4951	4978	5340	4992	5271	4879	75.8632341513886	75.3827754690775	76.176194306076	78.4318299012803	77.1407705405004	76.8110802673766	5073.96783128996	5027.72500906134	0.0131674884761577	0.689349958969102	0.904654896006414	CAP1	1	40040233	40072649	+	3814	protein_coding	cyclase associated actin cytoskeleton regulatory protein 1 [Source:HGNC Symbol;Acc:HGNC:20040]	-
ENSG00000108829	4898	5399	5134	5008	5399	4568	62.6356655403052	68.2330912709706	61.1221141829568	65.6669098659108	65.9430108614241	60.0182929259407	5260.70697336627	4837.75768417524	0.120892347916139	0.000395806282682906	0.00875180412723515	LRRC59	17	50375059	50397553	-	4570	protein_coding	leucine rich repeat containing 59 [Source:HGNC Symbol;Acc:HGNC:28817]	-
ENSG00000151012	5252	4706	5319	4810	4991	5280	31.8230353426344	28.1804296798589	30.0045046925881	29.8841772831586	28.8839765009727	32.8704336926245	4830.62904247296	5261.16428731162	-0.122897731957502	0.00160937947776603	0.0266361883210027	SLC7A11	4	138164097	138242349	-	9645	protein_coding	solute carrier family 7 member 11 [Source:HGNC Symbol;Acc:HGNC:11059]	-
ENSG00000196923	5501	4835	5695	4565	5068	4683	72.9487257478053	63.365278464858	70.3087507595515	62.0720646361385	64.1896785481095	63.8050202620485	4813.73545627375	5256.33991239852	-0.127047885779305	0.00303162334669794	0.0427294904651441	PDLIM7	5	177483394	177497606	-	4407	protein_coding	PDZ and LIM domain 7 [Source:HGNC Symbol;Acc:HGNC:22958]	-
ENSG00000135404	4896	5003	5200	4936	5728	4539	108.669999666418	109.743185848514	107.451179742105	112.336981880149	121.429384955174	103.510180829117	5209.89083058307	4847.73852679886	0.104044125424341	0.00929586885094424	0.0945916316195808	CD63	12	55725323	55729707	-	2633	protein_coding	CD63 molecule [Source:HGNC Symbol;Acc:HGNC:1692]	-
ENSG00000117399	4718	5244	5229	4960	5454	4695	135.292235398755	148.61287064174	139.596061588339	145.839765238481	149.376609947087	138.326427449704	5210.25574490465	4850.86192971095	0.103110103108264	0.00175038596003441	0.0284201352518288	CDC20	1	43358955	43363203	+	2038	protein_coding	cell division cycle 20 [Source:HGNC Symbol;Acc:HGNC:1723]	-
ENSG00000140416	5009	4923	5320	4893	5161	4990	22.7346974667125	22.0824261959378	22.479640824138	22.771556007138	22.3730161517987	23.2698359335604	4986.13041799014	5079.37335605453	-0.0266180183158476	0.423702861978156	0.763744546155459	TPM1	15	63042632	63071915	+	12876	protein_coding	tropomyosin 1 [Source:HGNC Symbol;Acc:HGNC:12010]	-
ENSG00000084234	4870	5210	5160	4923	5225	4872	38.1359557756876	40.320155794689	37.6179360307407	39.5289113600297	39.0790950513439	39.198331521548	5112.54442140529	4941.62473548777	0.0492402042524772	0.14337060396061	0.490183786427885	APLP2	11	130068147	130144811	+	7463	protein_coding	amyloid beta precursor like protein 2 [Source:HGNC Symbol;Acc:HGNC:598]	-
ENSG00000205937	4956	5122	5233	4907	5350	4674	33.7490772602177	34.4706111852129	33.1757636312501	34.2630490137698	34.7966085033827	32.701971936508	5117.93536055026	4924.97116661661	0.055469903872971	0.0895995850140415	0.384759299044853	RNPS1	16	2253116	2268412	-	8582	protein_coding	RNA binding protein with serine rich domain 1 [Source:HGNC Symbol;Acc:HGNC:10080]	-
ENSG00000077147	4866	5117	5204	5032	5251	4752	37.7405272938185	39.2220311415371	37.5761892803342	40.0180419844467	38.8982807687077	37.867524839924	5127.58793463247	4912.5633761808	0.061727731023474	0.0574175379763463	0.302409985804559	TM9SF3	10	96518109	96587452	-	7535	protein_coding	transmembrane 9 superfamily member 3 [Source:HGNC Symbol;Acc:HGNC:21529]	-
ENSG00000173660	4702	5103	5471	4737	5435	4707	195.163719149522	209.324871547898	211.40865517151	201.604020895987	215.460934293586	200.731387777092	5080.26416652068	4925.46878810242	0.0445471084325154	0.247347009371599	0.619174755397463	UQCRH	1	46303631	46316776	+	1408	protein_coding	ubiquinol-cytochrome c reductase hinge protein [Source:HGNC Symbol;Acc:HGNC:12590]	-
ENSG00000189060	5014	4856	5486	4869	5064	4835	125.010311678832	119.651732279306	127.337670160118	124.474567782558	120.589011395762	123.854735081796	4924.36854620895	5079.47094076994	-0.0450452535271163	0.179556999922923	0.543114754730146	H1F0	22	37805093	37807436	+	2344	protein_coding	H1 histone family member 0 [Source:HGNC Symbol;Acc:HGNC:4714]	-
ENSG00000138434	4536	5303	5006	5159	5364	4739	27.6653389238795	31.9641662220878	28.4245358894558	32.263228284795	31.2467064757368	29.6964329211585	5269.63687155315	4734.92481897671	0.154410075739433	1.53553768708212e-05	0.000601346836469273	ITPRID2	2	181891833	181930738	+	9582	protein_coding	ITPR interacting domain containing 2 [Source:HGNC Symbol;Acc:HGNC:11319]	-
ENSG00000152795	4723	5108	5082	5173	5318	4681	50.4050003171028	53.8747625419019	50.4928546847157	56.6079592609877	54.207145540033	51.3273621536839	5194.80517217676	4801.63326483557	0.113446152635239	0.000871781751837361	0.016517813703467	HNRNPDL	4	82422564	82430408	-	5476	protein_coding	heterogeneous nuclear ribonucleoprotein D like [Source:HGNC Symbol;Acc:HGNC:5037]	-
ENSG00000135932	4791	4959	5234	4889	5321	4852	52.2372729947825	53.4351752960829	53.128509510257	54.6579963501823	55.4115264859346	54.3537792411502	5048.16999226197	4931.304775918	0.0339288814273403	0.31584303737192	0.685960996221538	CAB39	2	230712845	230821075	+	5360	protein_coding	calcium binding protein 39 [Source:HGNC Symbol;Acc:HGNC:20292]	-
ENSG00000122218	4920	4972	5247	4731	5196	4966	37.2304412652962	37.1828782844806	36.9644061071643	36.7083930279881	37.5538746804037	38.6095219196201	4957.76728543323	5018.23391900778	-0.0171674983908381	0.610410247221135	0.874192991191535	COPA	1	160288686	160343400	-	7723	protein_coding	coatomer protein complex subunit alpha [Source:HGNC Symbol;Acc:HGNC:2230]	-
ENSG00000067167	5280	4667	5527	4702	4954	4844	79.5692443127764	69.5068994456216	77.5426008278625	72.6563003354546	71.304976751098	75.0015214459685	4768.47917299674	5184.97779070864	-0.120990484270662	0.000632106444147027	0.0125540854853629	TRAM1	8	70573442	70608387	-	3878	protein_coding	translocation associated membrane protein 1 [Source:HGNC Symbol;Acc:HGNC:20568]	-
ENSG00000109046	5190	4801	5422	4440	4950	5167	35.2603838126808	32.2351865290079	34.2940501503886	30.9301475395058	32.1201382458622	36.0672281426807	4721.33780108463	5233.48978391988	-0.148158545265584	2.20297395669728e-05	0.000811307163787655	WSB1	17	27294076	27315926	+	8602	protein_coding	WD repeat and SOCS box containing 1 [Source:HGNC Symbol;Acc:HGNC:19221]	-
ENSG00000172531	4947	4820	5129	4887	5429	4743	106.642792422856	102.686993941196	102.934719423891	108.021768012361	111.779450206784	105.050312996345	5035.96040986021	4913.21297958776	0.0358434511869952	0.33541693313091	0.704400893180132	PPP1CA	11	67398183	67421183	-	2711	protein_coding	protein phosphatase 1 catalytic subunit alpha [Source:HGNC Symbol;Acc:HGNC:9281]	-
ENSG00000130175	4800	5106	5236	5049	5195	4565	54.300765396992	57.0853053549069	55.1447204719618	58.5665212687317	56.131002031416	53.0591298799143	5111.79109019114	4835.69663745641	0.0797189642535517	0.01947677121574	0.157542290517425	PRKCSH	19	11435288	11450968	+	5166	protein_coding	protein kinase C substrate 80K-H [Source:HGNC Symbol;Acc:HGNC:9411]	-
ENSG00000153317	4987	4788	5424	4828	4850	5025	35.1988234551573	33.3980972365322	35.6408495624179	34.9410043593309	32.6951283749548	36.4400926875401	4818.78797274689	5116.66635008976	-0.0867136969053737	0.0148981289262436	0.131631149992711	ASAP1	8	130052104	130443660	-	8280	protein_coding	ArfGAP with SH3 domain, ankyrin repeat and PH domain 1 [Source:HGNC Symbol;Acc:HGNC:2720]	-
ENSG00000088832	4963	5008	5386	4728	4851	4962	112.550900053744	112.24004225035	113.713135311002	109.941462290242	105.072363448618	115.615506209809	4857.78346224078	5074.88816967654	-0.0631877428865408	0.0734837875027927	0.346307917205958	FKBP1A	20	1368978	1393172	-	2577	protein_coding	FK506 binding protein 1A [Source:HGNC Symbol;Acc:HGNC:3711]	-
ENSG00000137876	5102	4895	5374	4510	5068	4928	99.0917235180896	93.9568456878732	97.1704419399761	89.8158147478045	94.0125999872112	98.3382001000352	4814.71218311526	5106.15994183225	-0.0845062232002799	0.0128831166762345	0.119885534035482	RSL24D1	15	55180806	55197067	-	3009	protein_coding	ribosomal L24 domain containing 1 [Source:HGNC Symbol;Acc:HGNC:18479]	-
ENSG00000125944	4742	4961	5249	4923	5137	4738	31.9419276755264	33.0253632783553	32.9166578318127	34.0023358091173	33.0492545033947	32.7905919409755	5001.4112319617	4880.08153084299	0.0352348289920814	0.292349895929784	0.665172097512612	HNRNPR	1	23303771	23344336	-	8676	protein_coding	heterogeneous nuclear ribonucleoprotein R [Source:HGNC Symbol;Acc:HGNC:5047]	-
ENSG00000134013	4866	4871	5397	4679	5140	4764	49.8291349498725	49.2956022573573	51.4521170674482	49.1296457180712	50.2720842927704	50.1230654488305	4888.21157046814	4977.19982710916	-0.0261177017488712	0.432246359683105	0.769325491656145	LOXL2	8	23297189	23425328	-	5707	protein_coding	lysyl oxidase like 2 [Source:HGNC Symbol;Acc:HGNC:6666]	-
ENSG00000108821	4928	5087	5308	4686	5224	4479	29.3307085733731	29.9221225594655	29.4118510390607	28.5978565899953	29.696656350516	27.3897170674022	4989.49618934891	4871.60572196274	0.0343353019413383	0.357859216889677	0.720366026544922	COL1A1	17	50183289	50201632	-	9819	protein_coding	collagen type I alpha 1 chain [Source:HGNC Symbol;Acc:HGNC:2197]	-
ENSG00000075785	4684	4943	5235	4676	5261	4911	100.750303638157	105.074877386439	104.830039921445	103.129597747454	108.081237473994	108.531058667711	4950.03372374252	4916.00465040569	0.0102091338893548	0.78146134309311	0.939510653754358	RAB7A	3	128726122	128814796	+	2717	protein_coding	RAB7A, member RAS oncogene family [Source:HGNC Symbol;Acc:HGNC:9788]	-
ENSG00000157106	4745	5027	5245	4888	4943	4840	10.6704435935487	11.1720776870559	10.9807331607839	11.2708533461307	10.6166963811631	11.1826890058841	4948.91230190627	4915.11656024728	0.0097074065459049	0.787560630367662	0.940540033388718	SMG1	16	18804853	18926454	-	25988	protein_coding	SMG1, nonsense mediated mRNA decay associated PI3K related kinase [Source:HGNC Symbol;Acc:HGNC:30045]	-
ENSG00000089737	4498	5331	4780	5012	5353	4660	30.4386882834402	35.6528267443411	30.1143827922339	34.7773822137731	34.5984190786729	32.4001504365665	5224.67488892538	4623.98082653826	0.176536227762835	1.33484665587106e-06	7.27753162088133e-05	DDX24	14	94048291	94081245	-	8636	protein_coding	DEAD-box helicase 24 [Source:HGNC Symbol;Acc:HGNC:13266]	-
ENSG00000198467	4475	5095	5042	4987	5554	4408	80.5185851121749	90.5995598138595	84.458920132376	92.0071985390449	95.4468279921317	81.4890601507292	5202.15713974516	4611.18959022703	0.173854260983743	1.00014696638882e-06	5.70442797957765e-05	TPM2	9	35681992	35690121	-	3248	protein_coding	tropomyosin 2 [Source:HGNC Symbol;Acc:HGNC:12011]	-
ENSG00000182871	4932	4806	5277	4749	5243	4504	33.8102043726668	32.5602176026441	33.6783968461336	33.3815302703047	34.3286808554264	31.7232546804407	4923.86576470339	4871.88363418973	0.0151655769723663	0.681216458137692	0.901157660338246	COL18A1	21	45405137	45513720	+	8525	protein_coding	collagen type XVIII alpha 1 chain [Source:HGNC Symbol;Acc:HGNC:2195]	-
ENSG00000149136	4512	5081	5071	4875	5288	4632	41.7027817172875	46.4113213290168	43.6344124380876	46.20084278803	46.6809740792878	43.9864702186212	5073.31525092131	4710.2084658962	0.107142951003754	0.00177837142264893	0.0286837489554084	SSRP1	11	57325985	57335877	-	6323	protein_coding	structure specific recognition protein 1 [Source:HGNC Symbol;Acc:HGNC:11327]	HMG
ENSG00000197747	5014	4736	5244	4708	5010	4738	189.905489679315	177.273446210194	184.907897531344	182.839063361822	181.235572870172	184.375356889115	4811.51089912689	4970.07900123571	-0.0467891589693731	0.162671280379064	0.517662369206279	S100A10	1	151982915	151994390	-	1543	protein_coding	S100 calcium binding protein A10 [Source:HGNC Symbol;Acc:HGNC:10487]	-
ENSG00000145907	4817	4788	5315	4644	4866	4995	22.6915407399448	22.2905243526106	23.3093517486424	22.4315298559064	21.8933375418371	24.1756110215791	4760.42040556772	5014.90196970004	-0.075102328857444	0.0324992830229915	0.215275321945647	G3BP1	5	151771045	151812785	+	12406	protein_coding	G3BP stress granule assembly factor 1 [Source:HGNC Symbol;Acc:HGNC:30292]	-
ENSG00000022267	4987	4610	5289	4576	4983	4838	48.5986757059701	44.3981420533514	47.9841959333588	45.7246538780267	46.3797585546406	48.440158870042	4715.34824774807	5009.67982152685	-0.0872272793959411	0.009483814713515	0.0961740908260478	FHL1	X	136146702	136211359	+	5997	protein_coding	four and a half LIM domains 1 [Source:HGNC Symbol;Acc:HGNC:3702]	-
ENSG00000143368	4811	4837	5164	4717	5194	4529	125.23857782949	124.439329358858	125.149348135311	125.906453392824	129.138948254714	121.132231811444	4907.37896110531	4804.38356785149	0.0305444231595117	0.370376675988673	0.728826856041404	SF3B4	1	149923317	149928344	-	2245	protein_coding	splicing factor 3b subunit 4 [Source:HGNC Symbol;Acc:HGNC:10771]	-
ENSG00000151914	4613	5103	4907	4878	4979	4767	6.36709690071134	6.96085163646206	6.30541463889587	6.9036560303704	6.56375950975008	6.76017260405724	4982.31962865575	4739.50349334739	0.0722172857117759	0.0577127398014499	0.303203161110876	DST	6	56457987	56954628	-	42341	protein_coding	dystonin [Source:HGNC Symbol;Acc:HGNC:1090]	-
ENSG00000071537	5028	4972	5093	4553	5152	4421	30.7398626799667	30.0411516885703	28.9881111686346	28.5419504884052	30.0839624446484	27.7703783646673	4882.17944369831	4817.82788633011	0.0192257672997457	0.63255579798516	0.882250133464706	SEL1L	14	81471549	81533861	-	9559	protein_coding	SEL1L, ERAD E3 ligase adaptor subunit [Source:HGNC Symbol;Acc:HGNC:10717]	-
ENSG00000136758	4745	4927	5005	4807	4998	4672	37.8055198512805	38.7954116061224	37.1246755829826	39.2710455164097	38.033630128033	38.245158011975	4905.36817760088	4781.79466037573	0.0368574997485167	0.271929202246573	0.644036751998805	YME1L1	10	27110112	27155266	-	7335	protein_coding	YME1 like 1 ATPase [Source:HGNC Symbol;Acc:HGNC:12843]	-
ENSG00000104517	4788	4882	5117	4723	4907	4728	21.3845211811814	21.5487443080452	21.2765100847616	21.6293106559639	20.932156645396	21.6958907125357	4832.144160759	4850.7393274164	-0.00557301273876817	0.867462970668423	0.966394139788284	UBR5	8	102253012	102412841	-	13085	protein_coding	ubiquitin protein ligase E3 component n-recognin 5 [Source:HGNC Symbol;Acc:HGNC:16806]	-
ENSG00000142627	5157	4498	5589	4328	4743	4784	72.4648381816902	62.4638071165206	73.1145637145821	62.3586624738459	63.655487631908	69.0678590837276	4515.31893375774	5142.25035047065	-0.187753293594862	8.49719841225408e-08	6.09715101555419e-06	EPHA2	1	16124337	16156087	-	4159	protein_coding	EPH receptor A2 [Source:HGNC Symbol;Acc:HGNC:3386]	-
ENSG00000197728	4251	5271	4473	5064	5466	4548	121.010002884772	148.286627025791	118.541017962015	147.809792518395	148.611467618956	133.01641853814	5258.99461894056	4405.881288539	0.255834333889157	3.33617149870286e-10	4.26493096650266e-08	RPS26	12	56041351	56044697	+	2053	protein_coding	ribosomal protein S26 [Source:HGNC Symbol;Acc:HGNC:10414]	-
ENSG00000123562	5460	4143	5447	4083	4536	5348	120.50186753077	90.3638804594167	111.917525182537	92.3974230302579	95.6151498985286	121.268264263106	4246.09223011709	5394.81839752295	-0.344958807307372	1.04133908636998e-18	4.8257388827529e-16	MORF4L2	X	103675496	103688158	-	2648	protein_coding	mortality factor 4 like 2 [Source:HGNC Symbol;Acc:HGNC:16849]	-
ENSG00000124831	4478	4847	5122	4863	4971	4733	21.9897225477371	23.5227170398005	23.4161139330349	24.4860805659959	23.3148138898098	23.879585986616	4889.40177647176	4749.67911175548	0.0416585630708602	0.276417132793308	0.648765900938227	LRRFIP1	2	237627576	237813682	+	11901	protein_coding	LRR binding FLII interacting protein 1 [Source:HGNC Symbol;Acc:HGNC:6702]	-
ENSG00000133706	4746	4738	5227	4514	5078	4650	34.1662884094483	33.7088494356166	35.0317761189772	33.320458399492	34.9152611463595	34.3936010672351	4767.07611283843	4844.09674280922	-0.0230598613376851	0.501746879656672	0.812644356420781	LARS	5	146113038	146182660	-	8118	protein_coding	leucyl-tRNA synthetase [Source:HGNC Symbol;Acc:HGNC:6512]	-
ENSG00000101166	4519	4852	5088	4631	5095	4744	88.712051457749	94.13256164954	92.9880138404551	93.2168463492929	95.5293887295983	95.6840588188539	4850.85368947869	4756.63010956526	0.0284484751480228	0.432873856067848	0.769325491656145	PRELID3B	20	59033145	59042909	-	2977	protein_coding	PRELI domain containing 3B [Source:HGNC Symbol;Acc:HGNC:15892]	-
ENSG00000130147	4966	4546	5307	4556	4855	4687	40.7096357181616	36.829747086794	40.5022524703252	38.2960128702293	38.013010416179	39.4766310250242	4645.99795360996	4956.02534339545	-0.0933473814751352	0.00627503251174505	0.0710701747409658	SH3BP4	2	234951973	235055714	+	7129	protein_coding	SH3 domain binding protein 4 [Source:HGNC Symbol;Acc:HGNC:10826]	-
ENSG00000182095	5183	4446	5435	4554	4871	4418	24.0932813526385	20.4250442396955	23.5208969761609	21.7063656058224	21.6264583086498	21.1006135122449	4617.18317822049	4976.15102525434	-0.108300913344867	0.0161962611351443	0.138885748916788	TNRC18	7	5306790	5425414	-	12572	protein_coding	trinucleotide repeat containing 18 [Source:HGNC Symbol;Acc:HGNC:11962]	-
ENSG00000075618	4389	5064	4775	4886	5385	4389	69.4741119585894	79.2191037181262	70.3672189425212	79.3031119728542	81.4133565444824	71.3801789077623	5102.64409308786	4491.98999263706	0.184053366197815	4.00007567534925e-08	3.15523699725066e-06	FSCN1	7	5592823	5606655	+	3692	protein_coding	fascin actin-bundling protein 1 [Source:HGNC Symbol;Acc:HGNC:11148]	-
ENSG00000124942	4588	4824	5052	4622	4839	4962	13.7748892835374	14.3136637557974	14.1210710252167	14.2289873353325	13.8762737558456	15.3065070384113	4756.12225789924	4843.97511929559	-0.02621478682112	0.512393763504481	0.820544190310657	AHNAK	11	62433542	62556235	-	19465	protein_coding	AHNAK nucleoprotein [Source:HGNC Symbol;Acc:HGNC:347]	-
ENSG00000169230	4788	4788	5366	4727	5500	3702	149.235445149738	147.485997396526	155.706986594495	151.071586476917	163.731809890908	118.552000266442	4992.91470228618	4573.91323366651	0.126365978597393	0.303505988507049	0.676085087808459	PRELID1	5	177303774	177306959	+	1875	protein_coding	PRELI domain containing 1 [Source:HGNC Symbol;Acc:HGNC:30255]	-
ENSG00000134001	4560	4705	5011	4762	4951	4824	47.158355395296	48.0875045397692	48.2456096886762	50.4966472066673	48.9034236158856	51.2573011422259	4800.86715135584	4773.96996778809	0.00820767670686984	0.830121998295468	0.954402123690561	EIF2S1	14	67359997	67386516	+	5651	protein_coding	eukaryotic translation initiation factor 2 subunit alpha [Source:HGNC Symbol;Acc:HGNC:3265]	-
ENSG00000172534	4784	4677	5201	4762	4899	4464	31.0509434541009	30.0005905297813	31.4275170760275	31.6921982857482	30.3699165265775	29.768876424396	4774.83275319785	4784.40867286011	-0.00331031393804424	0.927584754117118	0.981272941137293	HCFC1	X	153947553	153971807	-	9004	protein_coding	host cell factor C1 [Source:HGNC Symbol;Acc:HGNC:4839]	-
ENSG00000096433	4716	4806	5278	4566	4926	4455	27.9238797715446	28.1231869364277	29.0945025942125	27.7215311579732	27.857933666849	27.1021846189995	4758.77657075338	4782.536453294	-0.00755349667516114	0.832715582972252	0.954888412601029	ITPR3	6	33620365	33696574	+	9870	protein_coding	inositol 1,4,5-trisphosphate receptor type 3 [Source:HGNC Symbol;Acc:HGNC:6182]	-
ENSG00000142634	4715	4602	5256	4684	5064	4329	108.870111476249	105.015254456706	112.985292686656	110.897869024772	111.679432126301	102.699702208303	4776.00875558805	4731.72544114705	0.0130643641780731	0.745860495030048	0.927306168331633	EFHD2	1	15409895	15430343	+	2531	protein_coding	EF-hand domain family member D2 [Source:HGNC Symbol;Acc:HGNC:28670]	-
ENSG00000167986	4586	4747	4979	4833	4925	4517	19.2122822585333	19.6536376122124	19.4189892917471	20.7606548017151	19.7062356723539	19.4423889296805	4830.9877848008	4666.51164465368	0.0497472283715784	0.155577170640025	0.509070106460242	DDB1	11	61299451	61342596	-	13950	protein_coding	damage specific DNA binding protein 1 [Source:HGNC Symbol;Acc:HGNC:2717]	-
ENSG00000185650	4416	5095	4903	4814	5139	4169	50.0147933561225	57.0285601308945	51.6976610967316	55.9055396525188	55.5904975574376	48.5127548424874	5009.01053204752	4465.10282423327	0.165446412318541	3.10851400796546e-06	0.000150973330989484	ZFP36L1	14	68787660	68796253	-	5160	protein_coding	ZFP36 ring finger protein like 1 [Source:HGNC Symbol;Acc:HGNC:1107]	Others
ENSG00000178921	4640	4829	5192	4834	4825	4186	41.9049856651984	43.1006406346177	43.6537932820668	44.7644967024661	41.6195675139941	38.8419985609752	4826.4611649626	4636.96096172302	0.0571684340689641	0.183042838652653	0.547450899071552	PFAS	17	8247618	8270491	+	6471	protein_coding	phosphoribosylformylglycinamidine synthase [Source:HGNC Symbol;Acc:HGNC:8863]	-
ENSG00000110917	4629	4985	4679	4674	5123	4413	40.2386299350223	42.8252563431627	37.8659308557606	41.6604595752442	42.5336731811651	39.4134597981192	4918.94623875592	4550.99673726716	0.112540246159844	0.00148752443180915	0.0249536149782524	MLEC	12	120686869	120701864	+	6723	protein_coding	malectin [Source:HGNC Symbol;Acc:HGNC:28973]	-
ENSG00000062716	4646	4845	5096	4451	4850	4599	39.2593709415919	40.4610097273944	40.0897306442661	38.5656867538884	39.1433867762617	39.9284239967189	4707.6207798145	4751.738701695	-0.0134455441783863	0.695891024822374	0.9075442118469	VMP1	17	59707192	59842255	+	6916	protein_coding	vacuole membrane protein 1 [Source:HGNC Symbol;Acc:HGNC:29559]	-
ENSG00000104852	4807	4677	5160	4652	4909	4252	59.9758416806512	57.6697944342765	59.936519341891	59.5142930858752	58.4989122608736	54.5067280849994	4740.07889104623	4705.97749073422	0.0100144648439511	0.801896592100966	0.947403159431414	SNRNP70	19	49085419	49108605	+	4684	protein_coding	small nuclear ribonucleoprotein U1 subunit 70 [Source:HGNC Symbol;Acc:HGNC:11150]	-
ENSG00000089159	4644	4663	5222	4454	4934	4436	36.380821318302	36.1014385547063	38.0852441120528	35.7774880191812	36.9174727334453	35.7047875800825	4675.11496354131	4734.17692804555	-0.0183565776623027	0.610357245089087	0.874192991191535	PXN	12	120210439	120265771	-	7460	protein_coding	paxillin [Source:HGNC Symbol;Acc:HGNC:9718]	-
ENSG00000140319	4598	4723	5078	4454	4842	4627	134.021262788848	136.050921744783	137.796130816533	133.1172372185	134.797566905199	138.566697426012	4665.49621418927	4739.62343947422	-0.0227044308966811	0.501184665946281	0.811970262877572	SRP14	15	40035739	40039188	-	2005	protein_coding	signal recognition particle 14 [Source:HGNC Symbol;Acc:HGNC:11299]	-
ENSG00000173692	4336	4969	4778	4824	4952	4439	48.8531015648565	55.328725788902	50.1174079064111	55.7300600316806	53.2888113583637	51.3857430228123	4910.41900537119	4492.38207613966	0.128276695341825	0.000317616119031083	0.00725364779438133	PSMD1	2	231056864	231172827	+	5187	protein_coding	proteasome 26S subunit, non-ATPase 1 [Source:HGNC Symbol;Acc:HGNC:9554]	-
ENSG00000101367	4299	4973	4728	4896	5188	4189	95.7829635771429	109.501000800247	98.0703851433938	111.851439642054	110.401080006502	95.8927588257653	5012.4814199113	4377.7892050782	0.195092544477986	5.41479417188175e-09	5.52455871294793e-07	MAPRE1	20	32819893	32850405	+	2623	protein_coding	microtubule associated protein RP/EB family member 1 [Source:HGNC Symbol;Acc:HGNC:6890]	-
ENSG00000171490	4371	4808	4781	4663	4874	4723	41.4215144759946	45.0285985533561	42.1797011975548	45.3095685534787	44.1146889644452	45.9851641187519	4776.20463266669	4603.33149908224	0.0534112935439796	0.183855558865916	0.548803415380225	RSL1D1	16	11833850	11851585	-	6167	protein_coding	ribosomal L1 domain containing 1 [Source:HGNC Symbol;Acc:HGNC:24534]	-
ENSG00000121579	4521	4742	4945	4687	4845	4461	41.0523088233741	42.5542983452995	41.80314572807	43.6392600271748	42.0193559093089	41.6188361736093	4753.20726583642	4614.606152574	0.0424718492628829	0.20983744797471	0.581707900392504	NAA50	3	113716460	113746300	-	6436	protein_coding	N(alpha)-acetyltransferase 50, NatE catalytic subunit [Source:HGNC Symbol;Acc:HGNC:29533]	-
ENSG00000156467	4457	4744	4890	4351	5010	4733	26.8113662240546	28.2032914427539	27.3857574748824	26.8376656527623	28.7850220214797	29.252800085097	4690.94547371937	4669.90122132164	0.0069251577566351	0.863526612234153	0.965046521429687	UQCRB	8	96225920	96235634	-	9715	protein_coding	ubiquinol-cytochrome c reductase binding protein [Source:HGNC Symbol;Acc:HGNC:12582]	-
ENSG00000104635	4759	4610	4800	4545	5027	4363	40.0636221394068	38.354315455769	37.6197003205855	39.2326584985308	40.4199638721612	37.7376061208422	4718.79483486482	4615.38695651515	0.0321777038499186	0.389841833626651	0.741799978373928	SLC39A14	8	22367249	22434129	+	6942	protein_coding	solute carrier family 39 member 14 [Source:HGNC Symbol;Acc:HGNC:20858]	-
ENSG00000120802	4657	4508	5008	4498	4585	4840	31.6723685113922	30.2996083879483	31.7086835652209	31.3670083141332	29.7828444538556	33.8200537512995	4526.52483730529	4811.21719233905	-0.087923875242199	0.019881405064994	0.159636069587493	TMPO	12	98515512	98550379	+	8593	protein_coding	thymopoietin [Source:HGNC Symbol;Acc:HGNC:11875]	-
ENSG00000113368	4440	4556	4944	4706	4777	4609	71.4227697461591	72.4296251202271	74.0409134088274	77.6220279140724	73.3941573313627	76.1754544639917	4676.02214162697	4638.21413013486	0.0115804402895054	0.762648244511443	0.933543228643657	LMNB1	5	126776623	126837020	+	3633	protein_coding	lamin B1 [Source:HGNC Symbol;Acc:HGNC:6637]	-
ENSG00000127616	4332	4834	5007	4738	4930	4162	16.0455870846671	17.6950834127663	17.2657060707539	17.9945737799013	17.4408084637882	15.83885809309	4828.74775296132	4466.99797313216	0.111768365645816	0.00365928691967048	0.0484217363687435	SMARCA4	19	10960825	11079426	+	15778	protein_coding	SWI/SNF related, matrix associated, actin dependent regulator of chromatin, subfamily a, member 4 [Source:HGNC Symbol;Acc:HGNC:11100]	-
ENSG00000169398	4584	4795	4938	4357	4779	4524	19.4945753972509	20.1528553248805	19.5505889582839	18.999233290859	19.4114836930408	19.767256408347	4635.71202779374	4655.41010512977	-0.00597483432216823	0.864897384270496	0.965666084129924	PTK2	8	140657900	141002216	-	13742	protein_coding	protein tyrosine kinase 2 [Source:HGNC Symbol;Acc:HGNC:9611]	-
ENSG00000198911	4904	4378	5046	4290	4740	4613	37.9245254349274	33.4598704297005	36.3292579801921	34.0178083200831	35.0106814971175	36.6528522363678	4461.31524118006	4827.76251652387	-0.113658143620101	0.00131994212654226	0.0224814645197597	SREBF2	22	41833079	41907308	+	7557	protein_coding	sterol regulatory element binding transcription factor 2 [Source:HGNC Symbol;Acc:HGNC:11290]	bHLH
ENSG00000134440	4485	4675	4863	4662	4931	4332	64.1009480146562	66.0332122558437	64.7061950588382	68.320906234182	67.311541600419	63.612883345837	4749.9387324306	4532.17139682875	0.0675278872554905	0.0453370115785025	0.262078088760969	NARS	18	57600656	57622213	-	4089	protein_coding	asparaginyl-tRNA synthetase [Source:HGNC Symbol;Acc:HGNC:7643]	-
ENSG00000183291	4601	4657	4947	4452	4682	4545	122.166267827313	122.203632426211	122.28707900456	121.208638467799	118.736163403396	123.990265128073	4591.40496534976	4671.2167420695	-0.0248818283001853	0.458638027389573	0.784212082530465	SELENOF	1	86862445	86914424	-	2201	protein_coding	selenoprotein F [Source:HGNC Symbol;Acc:HGNC:17705]	-
ENSG00000079785	4425	4720	4634	4652	4864	4580	67.4673374658018	71.121531378628	65.777280464855	72.7276151354656	70.8314923608415	71.746447565666	4739.91597959112	4525.98069444666	0.0669445094292663	0.0780494349863322	0.3585567186774	DDX1	2	15591178	15631111	+	3833	protein_coding	DEAD-box helicase 1 [Source:HGNC Symbol;Acc:HGNC:2734]	-
ENSG00000168439	4478	4593	4864	4545	5094	4296	56.1949083187931	56.9623800854406	56.8258619469998	58.482524220915	61.0554375317912	55.3900527073614	4734.68111121448	4517.67704329026	0.0677101076539587	0.0620095587431567	0.31624606502154	STIP1	11	64185272	64204543	+	4657	protein_coding	stress induced phosphoprotein 1 [Source:HGNC Symbol;Acc:HGNC:11387]	-
ENSG00000163527	4617	4766	4960	4423	4698	4377	53.8353979784623	54.9213110020791	53.843008435692	52.8815695557395	52.320705955762	52.4371679329229	4622.80225491392	4622.57094195007	-9.52848186283886e-05	0.997830442005137	0.998998125482144	STT3B	3	31532638	31637622	+	5012	protein_coding	STT3B, catalytic subunit of the oligosaccharyltransferase complex [Source:HGNC Symbol;Acc:HGNC:30611]	-
ENSG00000084754	4410	4823	4797	4552	4891	4367	58.7743868928257	63.5251331581739	59.5194383468047	62.20583376076	62.258651563421	59.7980934945122	4748.34656738907	4498.34495025784	0.0780395516273287	0.0195742480430008	0.158100789204252	HADHA	2	26190635	26244726	-	4385	protein_coding	hydroxyacyl-CoA dehydrogenase trifunctional multienzyme complex subunit alpha [Source:HGNC Symbol;Acc:HGNC:4801]	-
ENSG00000101608	4694	4240	5184	4153	4463	5000	84.5371300377376	75.4656079916268	86.9178540510154	76.6912276195494	76.768637156092	92.5185988249298	4279.0539883007	4934.1700559516	-0.205300997173042	8.01769559759129e-08	5.90548413486161e-06	MYL12A	18	3247481	3256236	+	3245	protein_coding	myosin light chain 12A [Source:HGNC Symbol;Acc:HGNC:16701]	-
ENSG00000116729	4270	4775	4687	4691	4867	4441	55.8388719397738	61.7107665505589	57.0615155685808	62.9004189406644	60.788669323449	59.6683683599468	4772.64013914449	4442.33665577877	0.103518150699627	0.00436975087816666	0.0547961395527493	WLS	1	68098473	68233120	-	4469	protein_coding	wntless Wnt ligand secretion mediator [Source:HGNC Symbol;Acc:HGNC:30238]	-
ENSG00000127184	4633	4529	4901	4056	4956	4643	135.854527771294	131.248074834773	133.79383656596	121.952050619834	138.801974493569	139.88306144975	4500.22924179295	4701.46792071645	-0.0625858518675447	0.145094159798655	0.492894699230496	COX7C	5	86617904	86620962	+	1993	protein_coding	cytochrome c oxidase subunit 7C [Source:HGNC Symbol;Acc:HGNC:2292]	-
ENSG00000181222	4642	4400	5061	4477	4655	4393	32.4696642294453	30.416143053658	32.957069411148	32.1099108570859	31.0988891399615	31.5710112280081	4505.8524475264	4668.17401303014	-0.0514179695465567	0.151957625086028	0.503587628540106	POLR2A	17	7484366	7514616	+	8355	protein_coding	RNA polymerase II subunit A [Source:HGNC Symbol;Acc:HGNC:9187]	-
ENSG00000147065	4305	4895	4525	4728	5005	4167	42.135213641835	47.3482077834216	41.231602652592	47.4491958335208	46.7873724043479	41.9034878321822	4869.704117811	4308.57986986577	0.176694380018561	1.26807523814731e-07	8.75995826004618e-06	MSN	X	65588377	65741931	+	5971	protein_coding	moesin [Source:HGNC Symbol;Acc:HGNC:7373]	-
ENSG00000130723	4404	4708	4851	4410	4799	4435	20.7728038202171	21.9463887391642	21.3019161982668	21.3287666507536	21.6197709571447	21.4929516365438	4631.49282208209	4536.76784240712	0.0298762591174015	0.382856636041055	0.737527745455102	PRRC2B	9	131373636	131500197	+	12390	protein_coding	proline rich coiled-coil 2B [Source:HGNC Symbol;Acc:HGNC:28121]	-
ENSG00000105568	4322	4736	4834	4585	4844	4269	33.9630040384956	36.7800090765537	35.3645037433802	36.9436684692919	36.3561593343887	34.4668914953574	4715.68192351933	4446.421672724	0.084540874711303	0.0134335133471342	0.12357943378563	PPP2R1A	19	52190039	52229533	+	7437	protein_coding	protein phosphatase 2 scaffold subunit Aalpha [Source:HGNC Symbol;Acc:HGNC:9302]	-
ENSG00000198752	4611	4566	4849	4446	4623	4400	33.6461939662257	32.9272554803115	32.9406825712759	33.2651605944846	32.2193848876974	32.9874030221588	4540.08954202385	4593.7188514177	-0.0170384407627316	0.616590003331889	0.875800116654132	CDC42BPB	14	102932379	103057462	-	8009	protein_coding	CDC42 binding protein kinase beta [Source:HGNC Symbol;Acc:HGNC:1738]	-
ENSG00000198231	4444	4590	4858	4433	4782	4385	30.4791324120209	31.111434776891	31.0188468651151	31.1749399590068	31.3249691230084	30.8995942078288	4594.70877966328	4535.13350637109	0.0187952245915968	0.572176827242409	0.85461185759021	DDX42	17	63773603	63819317	+	8521	protein_coding	DEAD-box helicase 42 [Source:HGNC Symbol;Acc:HGNC:18676]	-
ENSG00000125835	4507	4603	4771	4448	4745	4364	206.098969330686	208.021412470991	203.112787456521	208.560656147647	207.241634104876	205.03482493077	4592.3150118301	4521.81247021165	0.022371172399468	0.500640988829421	0.811794887773277	SNRPB	20	2461634	2470853	-	1278	protein_coding	small nuclear ribonucleoprotein polypeptides B and B1 [Source:HGNC Symbol;Acc:HGNC:11153]	-
ENSG00000188976	4314	4764	4766	4667	4808	3995	45.5163985275724	49.6750493819127	46.8146064111736	50.4899447518028	48.451222444699	43.3071059209841	4741.72661678528	4327.6491309056	0.131291809604931	0.000496609674447233	0.0103239117742096	NOC2L	1	944204	959309	-	5539	protein_coding	NOC2 like nucleolar associated transcriptional repressor [Source:HGNC Symbol;Acc:HGNC:24517]	-
ENSG00000113194	4351	4596	4811	4710	4507	4336	42.70702986199	44.582981589168	43.9627883831004	47.4035139608259	42.2523017668596	43.7274535242992	4603.89942807046	4472.14916194477	0.0414780963143013	0.311784810326699	0.684228622820352	FAF2	5	176447628	176510074	+	5954	protein_coding	Fas associated factor family member 2 [Source:HGNC Symbol;Acc:HGNC:24666]	-
ENSG00000100528	4469	4493	4872	4411	4499	4478	51.6153591406705	51.2842279165206	52.386027474286	52.2378147194802	49.6291824941067	53.1382583624872	4463.85354344062	4580.10283921437	-0.0372608223822936	0.290850324495103	0.663828711068035	CNIH1	14	54423560	54441431	-	5060	protein_coding	cornichon family AMPA receptor auxiliary protein 1 [Source:HGNC Symbol;Acc:HGNC:19431]	-
ENSG00000134684	4607	4476	4776	4273	4714	4366	32.7859964296722	31.4803141039385	31.6427398718189	31.1804523810772	32.0414589441895	31.9233555044811	4479.69112588444	4557.73461148788	-0.0246890713561358	0.473853582114507	0.794945696835471	YARS	1	32775237	32818153	-	8212	protein_coding	tyrosyl-tRNA synthetase [Source:HGNC Symbol;Acc:HGNC:12840]	-
ENSG00000037474	4400	4467	4770	4514	4705	4352	46.7020113580559	46.8573437067773	47.1347139262341	49.1274030670316	47.6974395000942	47.4598567769479	4556.99004401564	4481.32878823997	0.0240404805075749	0.488440214492609	0.803961397860253	NSUN2	5	6599239	6633291	-	5506	protein_coding	NOP2/Sun RNA methyltransferase family member 2 [Source:HGNC Symbol;Acc:HGNC:25994]	-
ENSG00000166794	4697	4591	4860	4224	4746	4024	143.64118815737	138.753684898949	138.367561026072	132.452964282829	138.624084797747	126.436081760761	4511.32542362238	4496.06971174053	0.00477140306019705	0.912784584077886	0.976622428486219	PPIB	15	64155812	64163205	-	1911	protein_coding	peptidylprolyl isomerase B [Source:HGNC Symbol;Acc:HGNC:9255]	-
ENSG00000163466	4657	4309	5102	4073	4480	4513	41.4752609903068	37.9261001805909	42.3021978185425	37.1943217626931	38.1077610230702	41.2955116254943	4279.86144127978	4727.57726464035	-0.143581557550445	2.44445818937752e-05	0.000886749586383939	ARPC2	2	218217094	218254356	+	6562	protein_coding	actin related protein 2/3 complex subunit 2 [Source:HGNC Symbol;Acc:HGNC:705]	-
ENSG00000130826	4076	4625	4718	4473	4820	4419	56.6753095740418	63.5550795893394	61.07412450993	63.7731645253438	64.0116900001765	63.1303729827694	4632.3776241325	4379.13588080567	0.0811542316611666	0.042005949969473	0.251534469999464	DKC1	X	154762742	154777689	+	4203	protein_coding	dyskerin pseudouridine synthase 1 [Source:HGNC Symbol;Acc:HGNC:2890]	-
ENSG00000123143	4507	4388	4977	4187	5048	4011	57.1850809389094	55.0225362390961	58.7898579324132	54.4725225072432	61.1740252089149	52.2880531538274	4528.11800416533	4464.28061817901	0.0204092010151424	0.673580213932714	0.898376200906541	PKN1	19	14433053	14471867	+	4606	protein_coding	protein kinase N1 [Source:HGNC Symbol;Acc:HGNC:9405]	-
ENSG00000198830	4179	4843	4509	4655	4808	4103	97.3398842613887	111.483790776665	97.7773533571975	111.177648404718	106.963459992502	98.1916593563841	4763.86687076224	4239.01392370778	0.16826042434221	1.16739969597412e-06	6.52453237116793e-05	HMGN2	1	26472450	26475972	+	2509	protein_coding	high mobility group nucleosomal binding domain 2 [Source:HGNC Symbol;Acc:HGNC:4986]	-
ENSG00000196367	4539	4493	4830	4336	4515	4374	13.2818246127022	12.9931000028838	13.1578301809115	13.0096668661421	12.6185032054669	13.150157819342	4443.10988417236	4554.53400144209	-0.0358568803670822	0.291896726097264	0.664852629050537	TRRAP	7	98877933	99050831	+	19972	protein_coding	transformation/transcription domain associated protein [Source:HGNC Symbol;Acc:HGNC:12347]	-
ENSG00000196365	4456	4598	4839	4301	4972	3889	51.2121891185708	52.2246970694025	51.77538875073	50.6847075575088	54.5772699636359	45.9219931580666	4612.896549648	4361.66709461358	0.0805984367800602	0.0727182344175661	0.344451534579289	LONP1	19	5691834	5720572	-	5085	protein_coding	lon peptidase 1, mitochondrial [Source:HGNC Symbol;Acc:HGNC:9479]	-
ENSG00000006327	4584	4460	4749	4318	4783	4156	144.964531985401	139.389741176133	139.816654520824	140.016472105733	144.467467294165	135.035300632548	4512.08593988981	4468.89758849516	0.0138959836471976	0.707767027080913	0.911725489062665	TNFRSF12A	16	3018445	3022383	+	1848	protein_coding	TNF receptor superfamily member 12A [Source:HGNC Symbol;Acc:HGNC:18152]	-
ENSG00000142657	4522	4319	4850	4395	4508	4399	89.1001688422098	84.102707506766	88.9670715458317	88.7945258384493	84.8368248086126	89.0546413465381	4403.33678943273	4563.7259488707	-0.0518097598259048	0.14202540592006	0.487650890536537	PGD	1	10398592	10420144	+	2966	protein_coding	phosphogluconate dehydrogenase [Source:HGNC Symbol;Acc:HGNC:8891]	-
ENSG00000118680	4414	4658	4779	4269	4441	4432	133.51938474124	139.248421883071	134.582506367569	132.408995984717	128.3055067274	137.741996410386	4451.08412531229	4516.53184334537	-0.0210757126420636	0.577710666515767	0.856962935044313	MYL12B	18	3261479	3278431	+	1932	protein_coding	myosin light chain 12B [Source:HGNC Symbol;Acc:HGNC:29827]	-
ENSG00000124789	4333	4492	4770	4434	4571	4368	41.9943141327753	43.0249481176768	43.0387620029594	44.0632814375506	42.3121948785244	43.4949725612062	4494.60942382094	4464.3082233037	0.00959585313820763	0.78423460852922	0.939760682312618	NUP153	6	17615035	17706834	-	6030	protein_coding	nucleoporin 153 [Source:HGNC Symbol;Acc:HGNC:8062]	-
ENSG00000136238	4177	4856	4227	4542	5202	3899	78.3907794522503	90.0654015615583	73.8537144974984	87.4031291790629	93.2445344031904	75.1810471789153	4855.86684780002	4079.40468230816	0.251769784020571	3.33831477959145e-11	4.88536012876528e-09	RAC1	7	6374523	6403977	+	3114	protein_coding	Rac family small GTPase 1 [Source:HGNC Symbol;Acc:HGNC:9801]	-
ENSG00000163714	4399	4313	4693	4463	4508	4505	23.1231186669093	22.4052971592957	22.965853393193	24.054629764588	22.6323099822221	24.3299865732501	4424.81245844062	4509.77851382513	-0.0274158646649437	0.48122991802519	0.80000830338107	U2SURP	3	142964497	143060546	+	11118	protein_coding	U2 snRNP associated SURP domain containing [Source:HGNC Symbol;Acc:HGNC:30855]	-
ENSG00000244038	4450	4527	4741	4330	4744	4082	95.5763816521063	96.0903715287384	94.7982056676863	95.3581494245465	97.3167918866476	90.0778895045141	4525.9787485876	4395.68706369928	0.0419910688919826	0.243043080450106	0.613321401196821	DDOST	1	20651767	20661544	-	2721	protein_coding	dolichyl-diphosphooligosaccharide--protein glycosyltransferase non-catalytic subunit [Source:HGNC Symbol;Acc:HGNC:2728]	-
ENSG00000105202	4192	4342	4823	4338	4736	4242	112.740683477075	115.405900114651	120.758091086997	119.626743675129	121.653221087835	117.21540204499	4464.6207193907	4389.87336941463	0.0241784175234648	0.523078584996458	0.826779591831791	FBL	19	39834458	39846414	-	2173	protein_coding	fibrillarin [Source:HGNC Symbol;Acc:HGNC:3599]	-
ENSG00000116754	4498	4267	4966	4047	4389	4496	31.0242549292801	29.0859569041556	31.8880683617632	28.6216362310554	28.9134569278025	31.8612521640101	4227.65554890464	4625.55039301205	-0.129771393999319	0.000147121217279581	0.00398122184570193	SRSF11	1	70205682	70253052	+	8473	protein_coding	serine and arginine rich splicing factor 11 [Source:HGNC Symbol;Acc:HGNC:10782]	-
ENSG00000112715	4577	4557	4648	4224	4685	3965	18.5354699409405	18.2381390180714	17.5238043728106	17.5398527298514	18.1211107087702	16.4975900891975	4480.40120140761	4368.82670917181	0.0363408056617923	0.382804678609758	0.737527745455102	VEGFA	6	43770184	43786487	+	14431	protein_coding	vascular endothelial growth factor A [Source:HGNC Symbol;Acc:HGNC:12680]	-
ENSG00000112473	4117	4745	4416	4484	4990	3803	84.5702689943046	96.3278497273662	84.4511363288099	94.4456136924723	97.9016294163161	80.2634453897905	4730.75579417948	4085.23555089177	0.211536664960248	5.4781689050606e-09	5.52455871294793e-07	SLC39A7	6	33200445	33204439	+	2845	protein_coding	solute carrier family 39 member 7 [Source:HGNC Symbol;Acc:HGNC:4927]	-
ENSG00000078808	4525	4434	4458	4329	4815	3972	56.157660730998	54.3832199799142	51.5074532814159	55.0880443632317	57.0741229047415	50.6470661651457	4517.52166695542	4294.19701087608	0.0733009189434203	0.0776846345838764	0.357915702502847	SDF4	1	1216908	1232031	-	4709	protein_coding	stromal cell derived factor 4 [Source:HGNC Symbol;Acc:HGNC:24188]	-
ENSG00000103018	4489	4278	4800	4216	4510	4192	38.0041346120474	35.7932246902714	37.8322410003628	36.5983232395511	36.4678629157281	36.4633985385911	4328.55358319283	4465.35201704089	-0.0450856245533459	0.19854095365892	0.566633945751733	CYB5B	16	69424525	69466266	+	6903	protein_coding	cytochrome b5 type B [Source:HGNC Symbol;Acc:HGNC:24374]	-
ENSG00000148396	4414	4437	4770	4342	4246	4263	25.8605966235664	25.6906116500677	26.0174170303604	26.0840710493221	23.7595784277783	25.66115334608	4340.06101142382	4455.25924968596	-0.0381822519790785	0.329861456888983	0.698803642575098	SEC16A	9	136440096	136483759	-	9975	protein_coding	SEC16 homolog A, endoplasmic reticulum export factor [Source:HGNC Symbol;Acc:HGNC:29006]	-
ENSG00000170779	4706	4062	4893	4148	4361	4264	109.440621312201	93.3566696013889	105.935478051432	98.9110287452338	96.8646343017557	101.882232072338	4185.31445784927	4592.45034711116	-0.134126270896086	0.000478199287710421	0.0100349669394628	CDCA4	14	105009573	105021148	-	2513	protein_coding	cell division cycle associated 4 [Source:HGNC Symbol;Acc:HGNC:14625]	-
ENSG00000143742	4247	4416	4510	4356	4651	4222	143.63412680984	147.598942674399	142.001034181017	151.057604285446	150.236081084796	146.706121082764	4468.12337499488	4303.37694967958	0.054369688056328	0.115533865679135	0.439077217973159	SRP9	1	225777813	225790466	+	1728	protein_coding	signal recognition particle 9 [Source:HGNC Symbol;Acc:HGNC:11304]	-
ENSG00000183684	4336	4323	4437	4255	5039	3998	160.991764813793	158.627480874892	153.371054751478	161.991898827326	178.694536944153	152.514735329252	4527.07139613116	4232.98440879539	0.0972060563513574	0.0273369985023286	0.193114957636138	ALYREF	17	81887844	81891586	-	1574	protein_coding	Aly/REF export factor [Source:HGNC Symbol;Acc:HGNC:19071]	-
ENSG00000134057	4118	4395	4660	4309	4737	4130	94.0816483532272	99.2330315376457	99.1160714632893	100.942583014776	103.365233419206	96.9445178781771	4472.56466375351	4275.1409849687	0.0650242471415563	0.0724177483182084	0.343613565185629	CCNB1	5	69167010	69178245	+	2558	protein_coding	cyclin B1 [Source:HGNC Symbol;Acc:HGNC:1579]	-
ENSG00000142230	4193	4577	4343	4401	4871	3958	72.156639103193	77.8414918521344	69.5794275528543	77.657274942061	80.0611996043418	69.9812752010447	4607.95373853332	4141.55143523905	0.154179836489991	1.18055018789501e-05	0.000482575096850723	SAE1	19	47113274	47210636	+	3396	protein_coding	SUMO1 activating enzyme subunit 1 [Source:HGNC Symbol;Acc:HGNC:30660]	-
ENSG00000149948	4568	4266	4741	4242	4264	4222	17.3316494143275	15.9960758774854	16.7464726106456	16.5030345350699	15.4519582380977	16.4583637753045	4254.44144686208	4483.83166043433	-0.0760411531768005	0.0435506961323103	0.256611183308472	HMGA2	12	65824131	65966295	+	15403	protein_coding	high mobility group AT-hook 2 [Source:HGNC Symbol;Acc:HGNC:5009]	HMGI/HMGY
ENSG00000008018	4239	4514	4514	4251	4693	4081	109.810390752365	115.563418229458	108.863216769127	112.91469594117	116.113603695906	108.617860270898	4477.98748533613	4253.16982632551	0.0744439875521746	0.0295836172520487	0.201984407333232	PSMB1	6	170535117	170553341	-	2256	protein_coding	proteasome subunit beta 1 [Source:HGNC Symbol;Acc:HGNC:9537]	-
ENSG00000128989	4256	4444	4613	4169	4304	4454	35.9586152835376	37.1068590379422	36.2847706662466	36.117075678642	34.7317072777117	38.6639464535041	4301.32308767839	4418.92855849342	-0.0387985659749078	0.32745861482413	0.696922047773918	ARPP19	15	52547045	52569883	-	6917	protein_coding	cAMP regulated phosphoprotein 19 [Source:HGNC Symbol;Acc:HGNC:16967]	-
ENSG00000082781	4447	4182	4866	3990	4451	4293	40.3114643832954	37.4648741536611	41.0651239445254	37.0863152093916	38.5364379745564	39.9831459200046	4199.63655815007	4506.83057584185	-0.101843544915797	0.00364917614567611	0.0484217363687435	ITGB5	3	124761948	124901418	-	6447	protein_coding	integrin subunit beta 5 [Source:HGNC Symbol;Acc:HGNC:6160]	-
ENSG00000186298	4005	4683	4384	4535	4574	4027	33.8918333373651	39.1647630724253	34.5384365949359	39.3504023341254	36.9693003337519	35.0129577116604	4593.97987806861	4114.97861008838	0.15866390628498	1.91112934557386e-05	0.000722978931342601	PPP1CC	12	110719680	110742939	-	6906	protein_coding	protein phosphatase 1 catalytic subunit gamma [Source:HGNC Symbol;Acc:HGNC:9283]	-
ENSG00000099901	4101	4373	4403	4536	4824	3962	51.8536036582995	54.6446257674667	51.8295511607122	58.8086980089146	58.257118935654	51.4704865567497	4571.5723166205	4130.76852248184	0.146203802667646	9.35560413176377e-05	0.00274546251064582	RANBP1	22	20115938	20127357	+	4622	protein_coding	RAN binding protein 1 [Source:HGNC Symbol;Acc:HGNC:9847]	-
ENSG00000083857	3856	4596	4470	4619	4497	4154	13.930225778131	16.4089183644623	15.0337817519473	17.1099380261512	15.5165993753634	15.4185044462925	4569.27342334048	4135.69792034912	0.143576545559893	0.00118382408934383	0.0209657508307039	FAT1	4	186587783	186726722	-	16177	protein_coding	FAT atypical cadherin 1 [Source:HGNC Symbol;Acc:HGNC:3595]	-
ENSG00000164828	4446	4163	4842	3933	4377	4386	21.9989475641645	20.3571820859026	22.3047222311598	19.9542650515759	20.685285632014	22.2974758120012	4149.84798020052	4531.13825984847	-0.126671881932029	0.000250118677170883	0.00604743462498816	SUN1	7	816615	896435	+	11811	protein_coding	Sad1 and UNC84 domain containing 1 [Source:HGNC Symbol;Acc:HGNC:18587]	-
ENSG00000214485	4177	4284	4497	4027	4413	4686	326.785658921429	331.227800113738	327.537469443299	323.042369787244	329.750126436919	376.665137893922	4234.12429817343	4436.22198194828	-0.0668148584453131	0.157467373408813	0.51140245691309	RPL7P1	5	150094302	150095048	+	747	processed_pseudogene	ribosomal protein L7 pseudogene 1 [Source:HGNC Symbol;Acc:HGNC:10367]	-
ENSG00000143398	4237	4438	4554	4337	4447	4025	45.8122773616685	47.4230540827804	45.841205678945	48.0830694409477	45.924356146552	44.714041964006	4403.29373833054	4245.66380856767	0.0522687332878728	0.141066109354079	0.486465938193184	PIP5K1A	1	151197949	151249536	+	5405	protein_coding	phosphatidylinositol-4-phosphate 5-kinase type 1 alpha [Source:HGNC Symbol;Acc:HGNC:8994]	-
ENSG00000135018	4227	4322	4712	4107	4370	4299	34.7099827388272	35.074033832946	36.0219334502886	34.5800961710997	34.2733152961188	36.2697216762813	4260.55486896853	4386.58284997123	-0.0421220038402421	0.233611379102055	0.605296854664751	UBQLN1	9	83659963	83708203	-	7117	protein_coding	ubiquilin 1 [Source:HGNC Symbol;Acc:HGNC:12508]	-
ENSG00000121774	4070	4341	4438	4289	4618	4196	66.2919952472538	69.8771641140285	67.2966688044634	71.6311744139173	71.8411274395914	70.2193473786076	4409.43494484088	4212.23537431373	0.0662049476776407	0.0686242979983517	0.33416788193418	KHDRBS1	1	32013829	32060850	+	3588	protein_coding	KH RNA binding domain containing, signal transduction associated 1 [Source:HGNC Symbol;Acc:HGNC:18116]	-
ENSG00000233276	4188	4396	4424	4202	4810	3920	171.155063217238	177.54954600091	168.320799152569	176.083422261789	187.750319193086	164.597704124844	4459.43489092137	4152.11053259749	0.103181334083215	0.00597472481795909	0.0687186033354095	GPX1	3	49357171	49358600	-	1430	polymorphic_pseudogene	glutathione peroxidase 1 [Source:HGNC Symbol;Acc:HGNC:4553]	-
ENSG00000137331	4003	4679	4379	4292	4810	3767	172.522211379297	199.29264701044	175.700889134723	189.669929815881	197.996280564981	166.805234211658	4584.65114814344	4022.81218929175	0.188484629917776	3.64046632614368e-07	2.24940369329833e-05	IER3	6	30743199	30744554	-	1356	protein_coding	immediate early response 3 [Source:HGNC Symbol;Acc:HGNC:5392]	-
ENSG00000183258	4336	4154	4852	3906	4369	4308	55.8644263264795	52.8921676906015	58.1977842125472	51.6009447145877	53.7626471119962	57.0264572984635	4134.96193107889	4470.26465580358	-0.112474437359206	0.00167347086892765	0.0273446338916743	DDX41	5	177511577	177517469	-	4536	protein_coding	DEAD-box helicase 41 [Source:HGNC Symbol;Acc:HGNC:18674]	-
ENSG00000066279	4194	4237	4550	4328	4351	4240	22.5133083120421	22.4775080011775	22.7385034195226	23.8219598813929	22.3075823804247	23.3846770921731	4302.45082632661	4304.29696254012	-0.000765639425888605	0.983772607812851	0.995990069745952	ASPM	1	197084128	197146694	-	10887	protein_coding	abnormal spindle microtubule assembly [Source:HGNC Symbol;Acc:HGNC:19048]	-
ENSG00000130204	4308	4263	4378	4352	4741	3839	69.7409097650062	68.2034039936007	65.9822709626304	72.2404004139387	73.305135106975	63.8534921542658	4444.77842196107	4150.07480817011	0.0989650816655762	0.0163962584126841	0.140168475069848	TOMM40	19	44890569	44903689	+	3610	protein_coding	translocase of outer mitochondrial membrane 40 [Source:HGNC Symbol;Acc:HGNC:18001]	-
ENSG00000184900	4098	4256	4494	4345	4575	4106	87.661798137769	89.9743761569829	89.4975355781035	95.3032136713716	93.4721104565715	90.2426819315812	4386.66075398871	4208.08318853497	0.059879053127939	0.0991761545394534	0.409290237769128	SUMO3	21	44805617	44818779	-	2732	protein_coding	small ubiquitin-like modifier 3 [Source:HGNC Symbol;Acc:HGNC:11124]	-
ENSG00000166068	4105	4331	4470	4391	4432	4141	29.0437192377354	30.2834992446857	29.4432793463985	31.8553110079792	29.9496222802871	30.1022478219598	4381.51268295018	4215.02349453504	0.0557252322705147	0.132799962057793	0.47128308168691	SPRED1	15	38252326	38357249	+	8260	protein_coding	sprouty related EVH1 domain containing 1 [Source:HGNC Symbol;Acc:HGNC:20249]	-
ENSG00000119707	4126	4397	4384	4355	4372	4192	20.3329442682876	21.4144200092169	20.1132003646705	22.0058703539521	20.5780268393122	21.2249633284336	4371.75251706094	4212.77985493185	0.0534510485889992	0.162416914556134	0.517527454410512	RBM25	14	73058436	73123898	+	11859	protein_coding	RNA binding motif protein 25 [Source:HGNC Symbol;Acc:HGNC:23244]	-
ENSG00000010404	4298	4396	4488	4267	4373	4002	27.0318846603624	27.3241337474495	26.278607646346	27.5176854161653	26.2689020608982	25.8607804230298	4341.36608608901	4237.55914424681	0.0346980796157619	0.341152212158903	0.708387376868572	IDS	X	149476990	149521096	-	9292	protein_coding	iduronate 2-sulfatase [Source:HGNC Symbol;Acc:HGNC:5389]	-
ENSG00000197879	4148	4240	4659	4184	4523	4064	29.9055135023822	30.2104487950689	31.2712192587596	30.9302575419643	31.1452365308768	30.1037669714175	4309.04568113813	4262.09919865797	0.0155570775121071	0.6641365037078	0.895907400282697	MYO1C	17	1464186	1492812	-	8106	protein_coding	myosin IC [Source:HGNC Symbol;Acc:HGNC:7597]	-
ENSG00000147677	4300	4216	4751	4042	4379	4124	39.0576864565751	37.8457804384141	40.17562830862	37.6455557036163	37.9896711104511	38.486759295703	4205.74738494198	4362.85247746576	-0.0531438281921765	0.129396576222576	0.466045570190249	EIF3H	8	116642130	116766925	-	6434	protein_coding	eukaryotic translation initiation factor 3 subunit H [Source:HGNC Symbol;Acc:HGNC:3273]	-
ENSG00000103342	4065	4375	4413	4336	4499	4025	29.6287693880461	31.5144640201094	29.9451559467072	32.405720460288	31.3199879546246	30.1421048659831	4398.70837393352	4143.57348617038	0.0860663217867798	0.0135192041087099	0.124059891169201	GSPT1	16	11868128	11916082	-	8018	protein_coding	G1 to S phase transition 1 [Source:HGNC Symbol;Acc:HGNC:4621]	-
ENSG00000278540	4172	4247	4408	4347	4438	4056	18.7435948047751	18.8568719779251	18.4369790069769	20.0252327110742	19.0435721102359	18.7223845714338	4340.3084073921	4188.7483008543	0.0511693045938861	0.161327640995421	0.517085309265439	ACACA	17	37084988	37406818	-	13008	protein_coding	acetyl-CoA carboxylase alpha [Source:HGNC Symbol;Acc:HGNC:84]	-
ENSG00000188157	4452	4050	4954	3963	4185	4049	24.184812871621	21.7430969894268	25.0543514900684	22.0745059356901	21.7137867082039	22.5990394600064	4060.87725455074	4451.70062072009	-0.133072928127331	0.000940654430046817	0.0175242187118605	AGRN	1	1020123	1056118	+	10758	protein_coding	agrin [Source:HGNC Symbol;Acc:HGNC:329]	-
ENSG00000183431	3754	4387	4366	4303	4600	4185	46.2844430673959	53.4548619850788	50.11457980507	54.3990686256114	54.1690395208699	53.0140354678129	4423.7836172125	4079.48971153067	0.116992567253433	0.00722012918697528	0.0790376740330109	SF3A3	1	37956975	37990921	-	4740	protein_coding	splicing factor 3a subunit 3 [Source:HGNC Symbol;Acc:HGNC:10767]	-
ENSG00000167996	4313	4282	4507	4107	4672	3674	124.165955785943	121.828401216234	120.795352014794	121.234750960451	128.463112820811	108.671799271789	4344.3469779177	4135.11793039054	0.0710628001199245	0.120016123587365	0.448226771839716	FTH1	11	61959718	61967660	-	2030	protein_coding	ferritin heavy chain 1 [Source:HGNC Symbol;Acc:HGNC:3976]	-
ENSG00000171456	4328	4222	4549	4006	4240	4198	18.4946993438756	17.8302345706913	18.0973734452146	17.5529579554458	17.3052711935004	18.4313474360719	4150.62571963397	4334.5659950162	-0.0624845049172811	0.0727834461035893	0.344465665813826	ASXL1	20	32358330	32439319	+	13676	protein_coding	ASXL transcriptional regulator 1 [Source:HGNC Symbol;Acc:HGNC:18318]	-
ENSG00000125166	3991	4369	4278	4411	4537	3944	61.932773299316	67.0038332090332	61.8043677685159	70.186761147257	67.2450171518233	62.8825774279937	4434.8180902711	4048.33823951333	0.131455537143171	0.000238330879827447	0.00583858159788736	GOT2	16	58707131	58734357	-	3766	protein_coding	glutamic-oxaloacetic transaminase 2 [Source:HGNC Symbol;Acc:HGNC:4433]	-
ENSG00000142173	4264	4306	4564	4020	4557	3813	46.2668532317672	46.1748609470903	46.1039345730754	44.7258047692053	47.226343825292	42.508345310124	4285.32637219141	4184.562513256	0.034193757581974	0.398859413225417	0.74940706052064	COL6A2	21	46098097	46132849	+	5386	protein_coding	collagen type VI alpha 2 chain [Source:HGNC Symbol;Acc:HGNC:2212]	-
ENSG00000023734	3902	4421	4361	4321	4400	4098	103.137746519998	115.486093840514	107.313917149746	117.110000671458	111.079925299123	111.290208264125	4377.00374002649	4097.65388214091	0.0950629535006938	0.0144509758971293	0.128991776828148	STRAP	12	15882391	15903478	+	2211	protein_coding	serine/threonine kinase receptor associated protein [Source:HGNC Symbol;Acc:HGNC:30796]	-
ENSG00000113140	4052	4209	4537	4240	4495	3958	49.0175403372994	50.3199044886638	51.0964167538171	52.5929193931308	51.9354983999852	49.194040691937	4309.05945990295	4154.88544406359	0.0522424120285079	0.151751861507994	0.503365405216794	SPARC	5	151661096	151687165	-	4831	protein_coding	secreted protein acidic and cysteine rich [Source:HGNC Symbol;Acc:HGNC:11219]	-
ENSG00000113810	4119	4286	4473	4277	4296	4034	28.4639112789776	29.2707436326082	28.7767186799122	30.3054948166416	28.3543429041302	28.6413382938617	4283.46497557749	4183.66849601384	0.0336928993582791	0.357857661202267	0.720366026544922	SMC4	3	160399274	160434962	+	8457	protein_coding	structural maintenance of chromosomes 4 [Source:HGNC Symbol;Acc:HGNC:14013]	-
ENSG00000168906	4248	4209	4454	4061	4384	4119	55.3283290229912	54.177726450799	54.0073473447365	54.2344674111868	54.5363566385016	55.12003263993	4211.58447588432	4250.53864486588	-0.0130985837732262	0.703685149600396	0.909125498514931	MAT2A	2	85539165	85545280	+	4487	protein_coding	methionine adenosyltransferase 2A [Source:HGNC Symbol;Acc:HGNC:6904]	-
ENSG00000168488	4302	4252	4734	3965	4159	4057	38.6315361184882	37.7349371894384	39.5766848771748	36.5085098665674	35.6708141030769	37.4309808045249	4120.4109655157	4335.02468302407	-0.0736303603969141	0.05047665635213	0.280700685974195	ATXN2L	16	28823035	28837237	+	6508	protein_coding	ataxin 2 like [Source:HGNC Symbol;Acc:HGNC:31326]	-
ENSG00000012660	4178	4132	4476	4208	4391	4044	64.0354913225979	62.5880509489908	63.8678028719599	66.1313495674683	64.278876442223	63.6822039490067	4238.95866900497	4207.92880127712	0.0104582676424698	0.770198348746753	0.935168087252104	ELOVL5	6	53267398	53349179	-	3813	protein_coding	ELOVL fatty acid elongase 5 [Source:HGNC Symbol;Acc:HGNC:21308]	-
ENSG00000164880	4259	4194	4657	3991	4432	3886	27.4664605509275	26.7302049177543	27.960239277017	26.391017196279	27.2990377438945	25.7485324979978	4197.86506859316	4237.27395084281	-0.013737594855051	0.723860572880595	0.918368923169564	INTS1	7	1470277	1504367	-	9062	protein_coding	integrator complex subunit 1 [Source:HGNC Symbol;Acc:HGNC:24555]	-
ENSG00000204574	4054	4279	4511	4265	4420	3884	52.381299970597	54.6403683716442	54.2631427274786	56.5055241060229	54.54655496034	51.5615990173738	4316.86279783429	4121.81596949111	0.0662356085119291	0.0699801100982597	0.337064519500427	ABCF1	6	30571376	30597179	+	4523	protein_coding	ATP binding cassette subfamily F member 1 [Source:HGNC Symbol;Acc:HGNC:70]	-
ENSG00000095139	4134	4266	4502	4127	4324	4036	57.8395776077786	58.9867265360085	58.6407773837893	59.206372517208	57.7820379433058	58.0176890333884	4234.03781350691	4198.49831853951	0.0119627051502907	0.729391833558536	0.91997005815809	ARCN1	11	118572390	118603033	+	4177	protein_coding	archain 1 [Source:HGNC Symbol;Acc:HGNC:649]	-
ENSG00000153207	4222	4201	4203	4128	4476	4146	25.7073078931486	25.2795800917598	23.825243503551	25.7725507066171	26.0304081249776	25.9371525174594	4261.62961272333	4172.46148811784	0.0310104772037846	0.430981344514616	0.768124442495098	AHCTF1	1	246839098	246931967	-	9598	protein_coding	AT-hook containing transcription factor 1 [Source:HGNC Symbol;Acc:HGNC:24618]	-
ENSG00000126261	4077	4334	4361	3967	4407	4226	49.4838561450584	51.9864947217265	49.2774809591046	49.3701411354282	51.0879415313814	52.6995546237935	4228.11914822201	4200.83618251358	0.00977428861758395	0.800970832596532	0.947029924200222	UBA2	19	34428352	34471251	+	4815	protein_coding	ubiquitin like modifier activating enzyme 2 [Source:HGNC Symbol;Acc:HGNC:30661]	-
ENSG00000131711	3768	4651	4135	4179	4722	3836	17.4351889882879	21.2686982044396	17.812745662633	19.8274781667852	20.8686462509411	18.2368149615984	4508.03735899134	3891.09883941287	0.212590313626715	2.71310869050188e-08	2.20256896757387e-06	MAP1B	5	72107234	72209570	+	12630	protein_coding	microtubule associated protein 1B [Source:HGNC Symbol;Acc:HGNC:6836]	-
ENSG00000184164	4619	4152	4580	3781	4514	3609	52.26329081618	46.428530576682	48.2451716313654	43.866684512824	48.7823675425212	41.9556351268736	4137.77055089274	4238.52454397775	-0.0347158532758585	0.733636480130733	0.922394860051324	CRELD2	22	49918167	49927540	+	5165	protein_coding	cysteine rich with EGF like domains 2 [Source:HGNC Symbol;Acc:HGNC:28150]	-
ENSG00000078618	3849	4424	4131	4293	4530	4008	33.2113057760985	37.725235760429	33.184312380437	37.9820387580197	37.3326459407245	35.5320595178823	4410.13479626771	3976.60221441027	0.149558022795953	7.39144440367233e-05	0.00225226423719572	NRDC	1	51789191	51878937	-	6773	protein_coding	nardilysin convertase [Source:HGNC Symbol;Acc:HGNC:7995]	-
ENSG00000100811	4140	4100	4315	4161	4417	4026	27.7461654656241	27.1559682124318	26.922973188648	28.5943145696448	28.2736943919988	27.7224130029919	4220.4490766915	4138.45380585446	0.0284487128867491	0.436167626687439	0.770885617129665	YY1	14	100238298	100282792	+	8720	protein_coding	YY1 transcription factor [Source:HGNC Symbol;Acc:HGNC:12856]	zf-C2H2
ENSG00000095787	4277	4196	4328	3966	4289	4050	20.508123325415	19.883871773933	19.320284180806	19.4992866663402	19.6424314328019	19.9524541418926	4143.9234725637	4196.9477361666	-0.0180492686464186	0.620963592904545	0.8767295609326	WAC	10	28532493	28623112	+	12188	protein_coding	WW domain containing adaptor with coiled-coil [Source:HGNC Symbol;Acc:HGNC:17327]	-
ENSG00000101972	3970	4316	4134	4126	4189	4200	28.3390202847557	30.4477051595284	27.4728924181588	30.1997183738421	28.5599350258591	30.803370792353	4206.92157009269	4084.68214193339	0.0428250610729937	0.330424853349727	0.699464259412955	STAG2	X	123960212	124422664	+	8187	protein_coding	stromal antigen 2 [Source:HGNC Symbol;Acc:HGNC:11355]	-
ENSG00000065526	4011	4153	4556	4108	4093	3997	17.6325897563107	18.0428100298304	18.6460457106871	18.5171105857868	17.1853236392567	18.0531178605089	4115.61423298776	4160.52695262592	-0.0161606096313353	0.680407399270722	0.900677349998687	SPEN	1	15847864	15940460	+	13294	protein_coding	spen family transcriptional repressor [Source:HGNC Symbol;Acc:HGNC:17575]	-
ENSG00000122545	3931	4173	4400	3976	4454	3978	21.0647673133792	22.09941671526	21.9505742701307	21.8463728834297	22.7958801218919	21.9014580960476	4192.77450524939	4078.13445181003	0.0400915079765263	0.273927209116908	0.645874573182594	SEPT7	7	35800932	35907105	+	10906	protein_coding	septin 7 [Source:HGNC Symbol;Acc:HGNC:1717]	-
ENSG00000171793	4217	4105	4438	3921	4106	4110	21.3985009259918	20.5859879614848	20.9655680880797	20.4012104186303	19.8999150883299	21.4277316418885	4039.27756561505	4231.97577584864	-0.0671937591466992	0.0574848952996583	0.302409985804559	CTPS1	1	40979335	41012565	+	11517	protein_coding	CTP synthase 1 [Source:HGNC Symbol;Acc:HGNC:2519]	-
ENSG00000120254	4231	3996	4355	4018	4412	3844	49.2461087327757	45.9656258872915	47.1907241323555	47.9532637186762	49.0475058326858	45.9691952858169	4134.88213090073	4118.67515668441	0.00569697579662413	0.885001200734326	0.96800252171995	MTHFD1L	6	150865549	151101887	+	5021	protein_coding	methylenetetrahydrofolate dehydrogenase (NADP+ dependent) 1 like [Source:HGNC Symbol;Acc:HGNC:21055]	-
ENSG00000197694	3897	4384	4135	4087	4457	3895	14.0271835157627	15.5951452011126	13.8565519659432	15.084261572743	15.322697807141	14.4046318448259	4302.25045001129	3954.93095409316	0.121742549864582	0.0006899723198379	0.0135103382768259	SPTAN1	9	128552558	128633662	+	16236	protein_coding	spectrin alpha, non-erythrocytic 1 [Source:HGNC Symbol;Acc:HGNC:11273]	-
ENSG00000100941	4066	4070	4479	4101	4151	3971	56.5631788031689	55.9550963038121	58.0078921270052	58.4972631238558	55.1533246567775	56.7571982863684	4104.23320348063	4145.9174850726	-0.0149815350873608	0.684897855950759	0.902947608416464	PNN	14	39175183	39183218	+	4201	protein_coding	pinin, desmosome associated protein [Source:HGNC Symbol;Acc:HGNC:9162]	-
ENSG00000134954	3954	4152	4374	3988	4410	3926	32.3229122802013	33.5436229442667	33.2883435737503	33.427839809691	34.4322131012715	32.9745397009864	4175.78317862259	4059.74342899727	0.0406839510950454	0.251784276346937	0.624937451803311	ETS1	11	128458761	128587558	-	7149	protein_coding	ETS proto-oncogene 1, transcription factor [Source:HGNC Symbol;Acc:HGNC:3488]	ETS
ENSG00000130985	3998	4101	4341	4297	4255	3786	36.2976406146549	36.79630245773	36.691458907304	40.0018709366164	36.8967148950216	35.3159460048343	4215.63880453846	4015.79138270502	0.0695972891470842	0.0833586198721542	0.371013802108372	UBA1	X	47190861	47215128	+	6437	protein_coding	ubiquitin like modifier activating enzyme 1 [Source:HGNC Symbol;Acc:HGNC:12469]	-
ENSG00000055044	3911	4120	4362	4005	4228	4147	69.2826700044083	72.129483168374	71.938611188141	72.7475990666697	71.5359432836491	75.4788828230411	4112.48812829341	4117.94460974519	-0.00181279140344928	0.962549463741422	0.989689852614597	NOP58	2	202265716	202303666	+	3299	protein_coding	NOP58 ribonucleoprotein [Source:HGNC Symbol;Acc:HGNC:29926]	-
ENSG00000160789	3791	4232	4147	4273	4488	3817	31.7180507506831	34.9926770320407	32.3017705967242	36.6576771586838	35.8639469052382	32.8117574979066	4325.85135007792	3896.03068436731	0.150932312604273	3.20039873979851e-05	0.0011228654506006	LMNA	1	156082573	156140089	+	6985	protein_coding	lamin A/C [Source:HGNC Symbol;Acc:HGNC:6636]	-
ENSG00000085662	4008	4159	4352	3954	4466	3777	63.9979029027647	65.6305063345857	64.6943725119647	64.7372190591686	68.1097487865866	61.9640282233284	4184.38132295498	4019.49228415635	0.0579759672801502	0.118482178299958	0.444832232532432	AKR1B1	7	134442350	134459284	-	3660	protein_coding	aldo-keto reductase family 1 member B [Source:HGNC Symbol;Acc:HGNC:381]	-
ENSG00000221978	4182	3925	4542	3875	4054	4130	35.6789917092117	33.093828308303	36.0757411380487	33.8984308344006	33.0342779013474	36.2020549974273	3946.79664356111	4259.70447949636	-0.110199766880474	0.00165031808117711	0.0271521267734494	CCNL2	1	1385711	1399328	-	6850	protein_coding	cyclin L2 [Source:HGNC Symbol;Acc:HGNC:20570]	-
ENSG00000160007	3919	4339	4151	4114	4427	3748	20.3673684245986	22.2857939195312	20.0840815993306	21.9231667580123	21.9746368806454	20.0130769896752	4286.95352529529	3916.50842202083	0.130405415612167	0.000178920223869861	0.00464941759317896	ARHGAP35	19	46918676	47005077	+	11245	protein_coding	Rho GTPase activating protein 35 [Source:HGNC Symbol;Acc:HGNC:4591]	-
ENSG00000171867	4080	4044	4399	4025	4235	3872	83.6338445930311	81.9241321516085	83.9489847416546	84.5993696512118	82.9139952753413	81.5477297467321	4096.35797888801	4091.31732571151	0.00151880267562541	0.965977856013508	0.990741950809871	PRNP	20	4686236	4701590	+	2851	protein_coding	prion protein [Source:HGNC Symbol;Acc:HGNC:9449]	-
ENSG00000107937	3790	4165	4269	4141	4367	3874	33.867300197976	36.7819862129361	35.5146149223139	37.9424999224222	37.2715186506252	35.567686031989	4219.09421770961	3953.64331271151	0.0935962764928014	0.0108621648246351	0.106065844758201	GTPBP4	10	988019	1019936	+	6540	protein_coding	GTP binding protein 4 [Source:HGNC Symbol;Acc:HGNC:21535]	-
ENSG00000169504	4057	4123	4391	3908	4019	4089	52.7465947415541	52.9762921682925	53.1486753205224	52.0982719868378	49.9068265713084	54.6211900636806	4012.8062835329	4156.1213045252	-0.0506794611748994	0.17504890576789	0.535891530402002	CLIC4	1	24745357	24844324	+	4495	protein_coding	chloride intracellular channel 4 [Source:HGNC Symbol;Acc:HGNC:13518]	-
ENSG00000070182	3774	4318	4142	4310	4312	3700	14.9065344765225	16.8552902377038	15.2308617302092	17.4554643842613	16.2669478602078	15.0152008217291	4310.64606010266	3848.27413923639	0.163306112807546	1.43682651725471e-05	0.00056869695818174	SPTB	14	64746283	64879907	-	14796	protein_coding	spectrin beta, erythrocytic [Source:HGNC Symbol;Acc:HGNC:11274]	-
ENSG00000115241	3739	4254	4155	4225	4353	3819	53.3997170474288	60.0426401380428	55.2451435852462	61.8713437004445	59.3778799366104	56.0386645318065	4273.19669553038	3881.72464493037	0.138461723333227	0.000175035926443193	0.0045805872327087	PPM1G	2	27381194	27409687	-	4092	protein_coding	protein phosphatase, Mg2+/Mn2+ dependent 1G [Source:HGNC Symbol;Acc:HGNC:9278]	-
ENSG00000104131	3970	4108	4201	4000	4171	4086	72.6170763916417	74.2604355794771	71.5386141358076	75.0218187581465	72.8686917472233	76.7893945616064	4088.44325786167	4066.25071560584	0.00809659475674781	0.831784687924334	0.954692776296664	EIF3J	15	44537057	44563029	+	3195	protein_coding	eukaryotic translation initiation factor 3 subunit J [Source:HGNC Symbol;Acc:HGNC:3270]	-
ENSG00000130414	3854	4043	4339	4071	4456	3732	23.6663213213521	24.5358773412034	24.8055170750382	25.6330032627221	26.1346541908457	23.5459007690133	4182.9596154838	3948.01230817911	0.0831449139552651	0.0318228142174636	0.211936131572833	NDUFA10	2	239892450	240025402	-	9517	protein_coding	NADH:ubiquinone oxidoreductase subunit A10 [Source:HGNC Symbol;Acc:HGNC:7684]	-
ENSG00000167548	4038	4196	4261	4034	4124	3831	11.5199199700695	11.8303455787501	11.317076966523	11.8004450073323	11.2371022697889	11.2292287093874	4114.34415108964	4019.74896549093	0.0333465836871447	0.365302644983648	0.725303410261799	KMT2D	12	49018975	49059774	-	20485	protein_coding	lysine methyltransferase 2D [Source:HGNC Symbol;Acc:HGNC:7133]	-
ENSG00000139318	4178	3737	4743	3570	3767	4488	52.7131538024754	46.5964109687623	55.7112980580639	46.1846998072233	45.3940273094567	58.1779000476163	3686.69663937843	4445.17254987315	-0.269873303057634	2.31957020545707e-11	3.48625132771535e-09	DUSP6	12	89347232	89353271	-	4632	protein_coding	dual specificity phosphatase 6 [Source:HGNC Symbol;Acc:HGNC:3072]	-
ENSG00000140740	3853	4237	4120	4068	4380	3811	43.1615753913263	46.9067720162583	42.9670050498802	46.7259959781727	46.8624423207026	43.8623459265963	4222.02986064418	3906.36500352315	0.112253171259825	0.0012629865416738	0.0218490387197257	UQCRC2	16	21952660	21983660	+	5217	protein_coding	ubiquinol-cytochrome c reductase core protein 2 [Source:HGNC Symbol;Acc:HGNC:12586]	-
ENSG00000160299	3873	4427	4175	4093	4111	3779	19.4119007540068	21.9284982958314	19.4812416280103	21.0349582299703	19.6797950587144	19.4604144458539	4207.38048064509	3919.26679672043	0.102118923702145	0.0128510250602124	0.119747869347563	PCNT	21	46324122	46445769	+	11660	protein_coding	pericentrin [Source:HGNC Symbol;Acc:HGNC:16068]	-
ENSG00000135916	3937	4134	4418	3933	4213	3811	88.120643244835	91.4453276463072	92.0613932740872	90.2641993581626	90.0650371335949	87.6406965526821	4087.47043891509	4028.03517603472	0.0207874278458329	0.567955184534535	0.85189447908201	ITM2C	2	230864639	230879248	+	2611	protein_coding	integral membrane protein 2C [Source:HGNC Symbol;Acc:HGNC:6175]	-
ENSG00000160075	3869	4161	4047	4052	4649	3634	32.6511188442867	34.703706195031	31.7959737847298	35.0629230576748	37.4723917385706	31.5093097034277	4277.71221015489	3827.65405825015	0.160619205704977	4.37871223610643e-05	0.00147575871181745	SSU72	1	1541673	1574869	-	6925	protein_coding	SSU72 homolog, RNA polymerase II CTD phosphatase [Source:HGNC Symbol;Acc:HGNC:25016]	-
ENSG00000099622	4020	3965	4268	3966	4310	3871	36.8928421810962	35.9615213932156	36.4653225660089	37.3205568293583	37.7786000651239	36.500083689902	4073.82455294662	4029.7181390073	0.0157801806015524	0.662719523850229	0.895053618003916	CIRBP	19	1259384	1274880	+	6368	protein_coding	cold inducible RNA binding protein [Source:HGNC Symbol;Acc:HGNC:1982]	-
ENSG00000151835	3824	4296	3972	4262	4250	3743	14.039398420188	15.5874004259956	13.5762380066657	16.0443971917541	14.9029441806094	14.1190368071184	4266.82424305187	3826.70041024789	0.157028899699863	5.0051243328145e-05	0.00165675573897508	SACS	13	23328826	23433740	-	15918	protein_coding	sacsin molecular chaperone [Source:HGNC Symbol;Acc:HGNC:10519]	-
ENSG00000138448	4037	4097	4319	3893	4101	3896	28.7330555825253	28.8182650698327	28.6184333420248	28.4110190494263	27.8782406235515	28.4902748999184	4025.34359658644	4060.071014575	-0.0124951858369733	0.723255038247269	0.918368923169564	ITGAV	2	186590065	186680901	+	8211	protein_coding	integrin subunit alpha V [Source:HGNC Symbol;Acc:HGNC:6150]	-
ENSG00000116489	3912	4097	4262	3971	4124	3893	55.3564090903878	57.2946185201928	56.1464235231992	57.6166886871717	55.7365714277545	56.5989136782853	4059.66213123873	3999.09040226282	0.0215550367665919	0.545539316616695	0.839946297464051	CAPZA1	1	112619173	112671619	+	4130	protein_coding	capping actin protein of muscle Z-line subunit alpha 1 [Source:HGNC Symbol;Acc:HGNC:1488]	-
ENSG00000188612	3729	4102	4295	4023	4161	3896	64.6284786982484	70.2596545161362	69.3001709291928	71.492572811429	68.8782009216341	69.3753402144811	4091.17090162493	3948.8661459752	0.0508291426713076	0.19258946719459	0.560924186100968	SUMO2	17	75165586	75182983	-	3372	protein_coding	small ubiquitin-like modifier 2 [Source:HGNC Symbol;Acc:HGNC:11125]	-
ENSG00000160208	3831	4088	4215	4198	4217	3642	38.8559931349986	40.976565344736	39.7999960163392	43.6583823539441	40.850934155791	37.9525036899229	4164.92385693982	3870.27995961809	0.105335914959812	0.00703462390382849	0.0774644426320599	RRP1B	21	43659548	43696079	+	5762	protein_coding	ribosomal RNA processing 1B [Source:HGNC Symbol;Acc:HGNC:23818]	-
ENSG00000165629	3947	3848	4073	3944	4257	4016	99.1691365003652	95.5483678399152	95.2715878076347	101.607474195712	102.156401162588	103.671107342956	4010.26560308682	3994.18216765469	0.00620668558077746	0.880990748696677	0.96800252171995	ATP5F1C	10	7788129	7807815	+	2326	protein_coding	ATP synthase F1 subunit gamma [Source:HGNC Symbol;Acc:HGNC:833]	-
ENSG00000109332	4031	3961	4315	3829	4122	3812	23.396213347459	22.7204234581373	23.3159525479204	22.7875421630672	22.8503728942001	22.7321385708303	3964.75891533334	4027.74454779182	-0.0228597468966211	0.517689524572252	0.823358056955897	UBE2D3	4	102794383	102868896	-	10069	protein_coding	ubiquitin conjugating enzyme E2 D3 [Source:HGNC Symbol;Acc:HGNC:12476]	-
ENSG00000164733	3750	4173	4098	3926	4381	3732	29.503836206842	32.446989592976	30.0164109491484	31.6720999973117	32.9209988219666	30.1677891247577	4152.04473154331	3837.47319911674	0.11383308908386	0.00154524087993842	0.025758427944798	CTSB	8	11842524	11869448	-	7428	protein_coding	cathepsin B [Source:HGNC Symbol;Acc:HGNC:2527]	-
ENSG00000092841	3699	4090	4123	4030	4408	3707	46.90258064824	51.2524369130777	48.6704464786268	52.3958388510024	53.3834359158308	48.2936045460546	4169.01077727951	3819.49309167494	0.126289791545554	0.000556743270167227	0.0113337854663397	MYL6	12	56158161	56163496	+	4609	protein_coding	myosin light chain 6 [Source:HGNC Symbol;Acc:HGNC:7587]	-
ENSG00000116688	3729	4166	4116	4083	4268	3682	43.8220852946901	48.3836609572903	45.031416726095	49.1993517362001	47.90464174367	44.4568890180638	4167.57617407058	3818.75157448158	0.12585934622195	0.00041048067434984	0.00896928499041045	MFN2	1	11980181	12013514	+	4973	protein_coding	mitofusin 2 [Source:HGNC Symbol;Acc:HGNC:16877]	-
ENSG00000175216	3833	4106	4080	4109	4127	3773	26.2362514454649	27.7754250949196	25.9993635139001	28.8388840249687	26.9804981241526	26.5341022505074	4111.25482559224	3873.95330722184	0.0856160708966596	0.0225751080934902	0.17280134357591	CKAP5	11	46743048	46846308	-	8538	protein_coding	cytoskeleton associated protein 5 [Source:HGNC Symbol;Acc:HGNC:28959]	-
ENSG00000100401	3816	4103	4452	3856	4063	3738	41.700002704279	44.3106415737499	45.2921003277217	43.2060024941504	42.4059765494381	41.9683255502102	4002.35047199762	3972.70952319559	0.010209498767542	0.80099896573921	0.947029924200222	RANGAP1	22	41245611	41286251	-	5348	protein_coding	Ran GTPase activating protein 1 [Source:HGNC Symbol;Acc:HGNC:9854]	-
ENSG00000104331	4000	3888	4487	3668	4011	3968	30.7828278949237	29.5701537945436	32.1472761072239	28.9439096556359	29.4817808978574	31.3743555819228	3849.21084489324	4125.16921954961	-0.100009207610999	0.00573352839810055	0.0664945806503381	IMPAD1	8	56957933	56993844	-	7594	protein_coding	inositol monophosphatase domain containing 1 [Source:HGNC Symbol;Acc:HGNC:26019]	-
ENSG00000174780	3894	4110	4269	3738	3974	4003	35.4139477070726	36.9401811223834	36.1446594447453	34.8575641715241	34.5190461604738	37.4040485934376	3935.33336631364	4033.27046434093	-0.0353697203377908	0.369578259048749	0.728475743735526	SRP72	4	56467336	56503681	+	6426	protein_coding	signal recognition particle 72 [Source:HGNC Symbol;Acc:HGNC:11303]	-
ENSG00000155561	3765	4059	4108	3990	4210	3852	28.879264119412	30.7693978716736	29.3353426232	31.3814771170688	30.8429398829804	30.3572235326402	4081.22917635719	3887.16108078102	0.0703655931310585	0.0539297345836536	0.292018747828333	NUP205	7	135557919	135648757	+	7619	protein_coding	nucleoporin 205 [Source:HGNC Symbol;Acc:HGNC:18658]	-
ENSG00000035928	3803	3896	4135	3990	4188	3966	33.0781186007774	33.4897747849067	33.4834019525308	35.5849790377954	34.7915419547918	35.4422930715652	4019.92758393465	3947.84411042806	0.026251246122196	0.509264613858367	0.819421197375356	RFC1	4	39287456	39366375	-	6719	protein_coding	replication factor C subunit 1 [Source:HGNC Symbol;Acc:HGNC:9969]	-
ENSG00000145912	3794	3998	4021	3959	4342	3831	146.838349728342	152.919814434501	144.882466011887	157.111152414054	160.503503585112	152.338245107153	4092.67573734325	3862.39448642841	0.0839099217431896	0.0258703625136541	0.186837773946014	NHP2	5	178149460	178153967	-	1510	protein_coding	NHP2 ribonucleoprotein [Source:HGNC Symbol;Acc:HGNC:14377]	-
ENSG00000197321	3739	4039	4226	3938	4208	3787	21.9896993215335	23.4755882282601	23.1383777250298	23.7475538807314	23.6369853721951	22.8830420653875	4055.98335638064	3892.90814132578	0.059028196389018	0.105936249614406	0.42301240299767	SVIL	10	29457338	29736781	-	9937	protein_coding	supervillin [Source:HGNC Symbol;Acc:HGNC:11480]	-
ENSG00000078140	3806	4043	4184	3939	3965	3993	42.4074742564155	44.5201038429424	43.4015147391608	45.0027391021088	42.1958115662611	45.7117198389049	3979.52945381578	3973.54905070486	0.00213220652261978	0.958052913719753	0.988247701538544	UBE2K	4	39698044	39782792	+	5245	protein_coding	ubiquitin conjugating enzyme E2 K [Source:HGNC Symbol;Acc:HGNC:4914]	-
ENSG00000108021	3810	4107	4019	3963	4137	3888	20.3157816852129	21.6427313474842	19.9510683115667	21.6676582897951	21.0691304387448	21.3004827224572	4064.40740641818	3886.86841408546	0.0646809108748678	0.0881118797480941	0.380399150109383	FAM208B	10	5684838	5763740	+	10960	protein_coding	family with sequence similarity 208 member B [Source:HGNC Symbol;Acc:HGNC:23484]	-
ENSG00000114554	4074	3974	4317	3836	4065	3655	21.7552488799507	20.9724756217127	21.461727082254	21.0039499071687	20.7327117974525	20.0532625803748	3953.17332131086	3988.54504628092	-0.013185464237399	0.735646752702128	0.923356639606485	PLXNA1	3	126988594	127037392	+	10944	protein_coding	plexin A1 [Source:HGNC Symbol;Acc:HGNC:9099]	-
ENSG00000113569	3750	4028	4239	3972	4122	3784	23.7360007954535	25.1967511140677	24.9792436742417	25.7789286207898	24.9193549953104	24.6083239783216	4036.40880320046	3899.64769392223	0.0494129341500195	0.182528662473318	0.546836141770447	NUP155	5	37288137	37371181	-	9233	protein_coding	nucleoporin 155 [Source:HGNC Symbol;Acc:HGNC:8063]	-
ENSG00000154473	4040	3859	4255	3664	4072	3985	28.4460774679989	26.8531109377923	27.8920333385171	26.4530548450562	27.3842797046458	28.8286281915611	3857.79504233269	4071.80579427269	-0.0775226897891646	0.0321493314580704	0.213599082722019	BUB3	10	123154277	123170467	+	8300	protein_coding	BUB3, mitotic checkpoint protein [Source:HGNC Symbol;Acc:HGNC:1151]	-
ENSG00000105401	3798	4070	3970	3982	4363	3540	72.9890407381884	77.2993619113168	71.0285240404235	78.4663218458017	80.0830191796244	69.8973298442365	4131.32020849789	3747.10954968068	0.140875099563499	0.000125835072581884	0.00347279820658987	CDC37	19	10391134	10420121	-	3041	protein_coding	cell division cycle 37 [Source:HGNC Symbol;Acc:HGNC:1735]	-
ENSG00000175550	3788	3921	4330	3839	4243	3582	127.446897465311	130.375186804757	135.627195497318	132.439262416381	136.346771346978	123.822482454285	3993.80729095606	3871.09339315771	0.0446368091656739	0.27357607520321	0.645761706904373	DRAP1	11	65919257	65921561	+	1737	protein_coding	DR1 associated protein 1 [Source:HGNC Symbol;Acc:HGNC:3019]	-
ENSG00000136193	3530	4173	3946	3913	4331	3791	34.1213085705507	39.8637510249133	35.5097522012571	38.7828896740822	39.9845015094985	37.6495149332295	4131.48138033955	3736.18337264676	0.145408605275559	0.000351220727178516	0.0079074431734402	SCRN1	7	29920103	29990289	-	6046	protein_coding	secernin 1 [Source:HGNC Symbol;Acc:HGNC:22192]	-
ENSG00000179295	3495	4393	3785	4244	4391	3314	29.0832962638476	36.1273789630203	29.3225623897235	36.211887839833	34.8989542751241	28.3337187942867	4338.21642757727	3508.96402441987	0.305694787598663	9.00921628449309e-17	2.94707363282742e-14	PTPN11	12	112418351	112509913	+	7023	protein_coding	protein tyrosine phosphatase, non-receptor type 11 [Source:HGNC Symbol;Acc:HGNC:9644]	-
ENSG00000154518	3975	3672	4455	3556	4147	3807	34.2630921924908	31.2802992016387	35.750055313779	31.4289967579344	34.1409802703939	33.7152920968294	3782.41783494984	4051.03955526853	-0.0989814896794647	0.0187231565028538	0.153479829530325	ATP5MC3	2	175176258	175184607	-	6780	protein_coding	ATP synthase membrane subunit c locus 3 [Source:HGNC Symbol;Acc:HGNC:843]	-
ENSG00000161547	3951	4024	4125	3745	4038	3729	76.5333696701636	77.0336687451691	74.3887646016467	74.3832194598427	74.7072326896999	74.2148504828597	3929.71583350482	3912.56081039628	0.00637615406015132	0.861314910143038	0.96431894811867	SRSF2	17	76734115	76737374	-	3017	protein_coding	serine and arginine rich splicing factor 2 [Source:HGNC Symbol;Acc:HGNC:10783]	-
ENSG00000112297	3581	4177	3849	4083	4377	3541	20.1733114280156	23.2549896981529	20.1864695512533	23.5847673206211	23.5505984769344	20.4952597481165	4206.28162935186	3636.48454482755	0.210082381197256	2.82477938286279e-09	3.04489405677596e-07	CRYBG1	6	106360808	106571978	+	10374	protein_coding	crystallin beta-gamma domain containing 1 [Source:HGNC Symbol;Acc:HGNC:356]	-
ENSG00000107554	3889	4038	4111	3823	3945	3751	26.8618156213043	27.56401892403	26.435314728865	27.0757853650307	26.025372700128	26.6194521286858	3931.39545422176	3894.91104837491	0.0133499110769256	0.719207829397378	0.917004411161026	DNMBP	10	99875577	100009919	-	8461	protein_coding	dynamin binding protein [Source:HGNC Symbol;Acc:HGNC:30373]	-
ENSG00000156113	3772	4198	3890	3786	4273	3635	6.18449673765878	6.80227082809734	5.93774947480182	6.36491538260019	6.69141711658582	6.12338722553233	4077.31327331279	3746.14277603909	0.122630236711224	0.00151882505625395	0.0253639223358205	KCNMA1	10	76869601	77638369	-	35644	protein_coding	potassium calcium-activated channel subfamily M alpha 1 [Source:HGNC Symbol;Acc:HGNC:6284]	-
ENSG00000108106	3991	3794	4153	3890	4297	3418	83.6581148655753	78.5963679209036	81.0453057990137	83.6094355744765	86.0288721673932	73.6127483639035	3986.5219719929	3827.23582664939	0.0586333125463666	0.216394197190809	0.590081767660422	UBE2S	19	55399745	55407777	-	2788	protein_coding	ubiquitin conjugating enzyme E2 S [Source:HGNC Symbol;Acc:HGNC:17895]	-
ENSG00000230989	3795	3796	4138	3795	4099	3908	23.2844461195334	23.0175523338042	23.6365564507948	23.8751030967978	24.0206402556489	24.6356096641343	3890.73452752336	3926.03078448098	-0.0128284900484033	0.736383851750037	0.923623511056322	HSBP1	16	83807843	83819737	+	9525	protein_coding	heat shock factor binding protein 1 [Source:HGNC Symbol;Acc:HGNC:5203]	-
ENSG00000101558	3937	3880	4267	3650	3927	3865	19.3672558512007	18.8631059807862	19.5418153711074	18.4108942530054	18.4508384252065	19.534702484299	3813.32837864708	3999.38889360331	-0.0687340681871573	0.053067339855755	0.288896208456048	VAPA	18	9914002	9960021	+	11880	protein_coding	VAMP associated protein A [Source:HGNC Symbol;Acc:HGNC:12648]	-
ENSG00000115875	3737	4001	4104	3746	3997	3929	53.9912879506951	57.1278586205453	55.2010742842538	55.4942142862987	55.1553020677007	58.3226496994472	3909.22678892378	3903.11370827075	0.00246214185868584	0.949996648987461	0.987106367670255	SRSF7	2	38743599	38751494	-	4045	protein_coding	serine and arginine rich splicing factor 7 [Source:HGNC Symbol;Acc:HGNC:10789]	-
ENSG00000130164	3553	4194	4055	4079	4147	3427	26.9035474460994	31.3849594408771	28.5854338419231	31.669950955324	29.9916877731629	26.6614075633972	4136.60658574419	3652.18982993532	0.179065111072216	7.89073205255335e-06	0.000344428692081423	LDLR	19	11089362	11133816	+	7718	protein_coding	low density lipoprotein receptor [Source:HGNC Symbol;Acc:HGNC:6547]	-
ENSG00000138758	3810	3881	3983	3961	4177	3641	22.7506863461667	22.9029789679925	22.1421312963707	24.2523436702451	23.8224559218509	22.3380281690711	4001.39049535792	3790.15619934765	0.0782548028112846	0.0366150101111238	0.231645132227485	SEPT11	4	76949703	77040384	+	9787	protein_coding	septin 11 [Source:HGNC Symbol;Acc:HGNC:25589]	-
ENSG00000090863	3741	4032	4111	3926	4004	3628	15.4934820037982	16.5029145679399	15.8506978896554	16.67212520587	15.8382765573729	15.4377225053088	3983.92198801273	3802.54721692686	0.0668249380802263	0.0727123003323639	0.344451534579289	GLG1	16	74447427	74607144	-	14111	protein_coding	golgi glycoprotein 1 [Source:HGNC Symbol;Acc:HGNC:4316]	-
ENSG00000197226	3628	3981	4103	3942	4224	3553	18.4803163162106	20.0407100113349	19.4573292066781	20.5891342825556	20.5503186823766	18.5948190947973	4043.21250906496	3736.06013764898	0.11363747265195	0.00238438196341978	0.0357882539772669	TBC1D9B	5	179862066	179907859	-	11473	protein_coding	TBC1 domain family member 9B [Source:HGNC Symbol;Acc:HGNC:29097]	-
ENSG00000143575	3805	4053	4086	3679	4075	3724	103.187360220947	108.624364610795	103.159633703578	102.30125771692	105.548480063085	103.761476126961	3928.47864178865	3849.46032560556	0.0294861448683637	0.427317123896303	0.765172096966602	HAX1	1	154272511	154275875	+	2155	protein_coding	HCLS1 associated protein X-1 [Source:HGNC Symbol;Acc:HGNC:16915]	-
ENSG00000132382	3703	4063	4123	3877	4267	3378	34.8875961635938	37.8305766268408	36.1634834467178	37.4535061375319	38.3965767739494	32.6987843967544	4061.88207533695	3707.04845169276	0.131462818895569	0.00130124687406707	0.0222996421161386	MYBBP1A	17	4538897	4555631	-	6203	protein_coding	MYB binding protein 1a [Source:HGNC Symbol;Acc:HGNC:7546]	-
ENSG00000167721	3618	4032	3942	3836	4206	3765	38.1316965028492	41.9968669915599	38.6788695838495	41.4548652450955	42.3388797689047	40.7696678899429	4017.80380434873	3755.56095844962	0.0977114197339593	0.0102811272270434	0.101913277200692	TSR1	17	2322503	2337507	-	5545	protein_coding	TSR1, ribosome maturation factor [Source:HGNC Symbol;Acc:HGNC:25542]	-
ENSG00000173473	3675	4054	3987	3995	4064	3557	28.0930549950993	30.6269799665489	28.374449831777	31.313942778759	29.6720706669533	27.9370225974047	4034.34940402677	3716.91113048747	0.117896557193701	0.00143473870541259	0.0241599388393045	SMARCC1	3	47585272	47782106	-	7645	protein_coding	SWI/SNF related, matrix associated, actin dependent regulator of chromatin subfamily c member 1 [Source:HGNC Symbol;Acc:HGNC:11104]	MYB
ENSG00000198826	3887	3933	4136	3746	3814	3757	35.3392874260017	35.3383280609676	35.0076828267958	34.9212969489854	33.1189428489663	35.094500915469	3827.76550721343	3904.14797502833	-0.0286963683947027	0.448756849040268	0.778183754294048	ARHGAP11A	15	32615144	32639949	+	6428	protein_coding	Rho GTPase activating protein 11A [Source:HGNC Symbol;Acc:HGNC:15783]	-
ENSG00000117362	3697	3960	4030	3836	4241	3504	62.2105130464213	65.8549345499515	63.1333691627546	66.1869357282046	68.160871438173	60.5805285094666	4005.1035506044	3719.46213687907	0.106620758782881	0.00393336205550665	0.0506402865971949	APH1A	1	150265399	150269580	-	3473	protein_coding	aph-1 homolog A, gamma-secretase subunit [Source:HGNC Symbol;Acc:HGNC:29509]	-
ENSG00000101210	3466	4276	3694	4071	4539	3212	41.2540111806527	50.2983946682154	40.933049679931	49.684173533875	51.6000753398558	39.2796661684853	4287.16219063941	3435.40360143963	0.319482502444865	1.87998040067259e-17	6.53410688008768e-15	EEF1A2	20	63488012	63499322	-	4910	protein_coding	eukaryotic translation elongation factor 1 alpha 2 [Source:HGNC Symbol;Acc:HGNC:3192]	-
ENSG00000115091	3918	3722	4163	3601	3905	3923	19.0034539576606	17.8411680626825	18.7981066879854	17.9089686709921	18.0901296304482	19.549742767901	3736.77672529887	3980.45979772685	-0.0908634622655882	0.0122882406371793	0.11585294679929	ACTR3	2	113889960	113962596	+	12049	protein_coding	ARP3 actin related protein 3 homolog [Source:HGNC Symbol;Acc:HGNC:170]	-
ENSG00000119318	3694	3971	3954	3849	4095	3666	46.7782856368246	49.696534101845	46.6147826092111	49.9775158384799	49.5283483824929	47.697377238707	3966.30817068537	3750.6648218951	0.0807480130569846	0.0234169247840426	0.176488176457661	RAD23B	9	107283137	107332194	+	4615	protein_coding	RAD23 homolog B, nucleotide excision repair protein [Source:HGNC Symbol;Acc:HGNC:9813]	-
ENSG00000108946	3777	3963	4136	3682	3806	3821	32.3607107038414	33.5562902823619	32.9906736857709	32.3470138415426	31.1452900356917	33.6358751510668	3813.08286370494	3889.25389747498	-0.0286178953819846	0.464168689263413	0.788277794425557	PRKAR1A	17	68511780	68551319	+	6821	protein_coding	protein kinase cAMP-dependent type I regulatory subunit alpha [Source:HGNC Symbol;Acc:HGNC:9388]	-
ENSG00000115414	3345	4181	3674	4206	4389	3388	11.2899688043445	13.9461904453162	11.5445061563204	14.5561067597627	14.1486410943847	11.7488308010073	4253.92698004213	3449.27599026524	0.302436960363134	4.62535062280298e-16	1.39035539531932e-13	FN1	2	215360440	215436172	-	17315	protein_coding	fibronectin 1 [Source:HGNC Symbol;Acc:HGNC:3778]	-
ENSG00000108344	3831	3805	4044	3749	4148	3574	45.10238365106	44.2711504737133	44.32391135868	45.2566212371631	46.6421563045394	43.2311231784839	3893.60531237677	3793.16957651164	0.0377326180863932	0.318245529600707	0.68782098333056	PSMD3	17	39980797	39997960	+	4964	protein_coding	proteasome 26S subunit, non-ATPase 3 [Source:HGNC Symbol;Acc:HGNC:9560]	-
ENSG00000165502	3768	3873	4005	3751	4085	3660	295.182891316455	299.851751066647	292.093838890791	301.305248226198	305.650336676376	294.588644145856	3896.66254805273	3789.48387420509	0.0403750309172077	0.256615746423117	0.630564085036793	RPL36AL	14	49618519	49620685	-	746	protein_coding	ribosomal protein L36a like [Source:HGNC Symbol;Acc:HGNC:10346]	-
ENSG00000134109	3870	3911	4168	3533	3995	3616	33.4666231422675	33.4247023379451	33.5558486151938	31.3273680720531	32.9966797186925	32.1280212229601	3805.11989529629	3859.68631794811	-0.0205372510444041	0.599389306442778	0.868697404760627	EDEM1	3	5187646	5219957	+	6758	protein_coding	ER degradation enhancing alpha-mannosidase like protein 1 [Source:HGNC Symbol;Acc:HGNC:18967]	-
ENSG00000168411	3682	3873	4067	3973	3846	3619	33.2839124251885	34.6000628454321	34.226646294049	36.8254867182498	33.2056813351841	33.6119568656885	3896.44731823277	3765.7834212491	0.048721740611272	0.240477984291558	0.610814651993899	RFWD3	16	74621394	74666881	-	6465	protein_coding	ring finger and WD repeat domain 3 [Source:HGNC Symbol;Acc:HGNC:25539]	-
ENSG00000132182	3902	3900	4157	3728	3780	3590	27.8706376870834	27.5297997081154	27.6426231403086	27.3032841101055	25.7871870092178	26.3456378132721	3799.64194229471	3858.0186029251	-0.022413026376637	0.575228725731104	0.85564298867838	NUP210	3	13316235	13420309	-	8182	protein_coding	nucleoporin 210 [Source:HGNC Symbol;Acc:HGNC:30052]	-
ENSG00000013306	3784	3853	4225	3648	4071	3448	62.7173840335258	63.1123891479461	65.1933216001227	61.9970437805552	64.4451797748433	58.7163016329224	3849.95461818384	3790.49340059181	0.0221004309099879	0.598172676120859	0.868331669573607	SLC25A39	17	44319625	44324870	-	3526	protein_coding	solute carrier family 25 member 39 [Source:HGNC Symbol;Acc:HGNC:24279]	-
ENSG00000079819	3672	3870	4089	3877	3997	3506	20.7941939768661	21.6585405011346	21.5573869288737	22.5120250553402	21.6185268278924	20.398862854133	3910.86241233536	3730.22856773997	0.0677064292866779	0.0767229920899267	0.355578416354114	EPB41L2	6	130839347	131063322	-	10320	protein_coding	erythrocyte membrane protein band 4.1 like 2 [Source:HGNC Symbol;Acc:HGNC:3379]	-
ENSG00000155380	3891	3634	4070	3596	3903	3882	42.8077380213427	39.5116145487566	41.6864628700664	40.565802923215	41.0121115572939	43.8804637075126	3705.13128840683	3928.04390484697	-0.083937860564858	0.0258462204872225	0.186837773946014	SLC16A1	1	112911847	112957013	-	5312	protein_coding	solute carrier family 16 member 1 [Source:HGNC Symbol;Acc:HGNC:10922]	-
ENSG00000071054	3547	4156	3785	3834	4216	3418	17.3305686812511	20.0680866867799	17.2169848393134	19.2080411695166	19.6745476919325	17.1584601988599	4061.58196287066	3562.43945878014	0.189279456173572	2.27890260642991e-07	1.48221957828734e-05	MAP4K4	2	101696850	101894689	+	11961	protein_coding	mitogen-activated protein kinase kinase kinase kinase 4 [Source:HGNC Symbol;Acc:HGNC:6866]	-
ENSG00000162607	3891	3584	4021	3708	3789	3875	53.3414741659331	48.5568592734797	51.3189124273865	52.1222137073004	49.6113354613148	54.5795710109888	3690.50282792967	3910.26626349561	-0.0833230379749798	0.0387381792714287	0.239491956562996	USP1	1	62436297	62451804	+	4263	protein_coding	ubiquitin specific peptidase 1 [Source:HGNC Symbol;Acc:HGNC:12607]	-
ENSG00000085733	3763	3859	4066	3735	3936	3497	31.6468888945579	32.0737977815047	31.8349202474367	32.2082222381659	31.6158180246968	30.2167021900872	3838.57537701631	3750.54126137871	0.0331066810433426	0.376488258535451	0.73268633620845	CTTN	11	70398404	70436584	+	6949	protein_coding	cortactin [Source:HGNC Symbol;Acc:HGNC:3338]	-
ENSG00000141510	3907	3676	4237	3588	3923	3521	40.1423634932329	37.3262048205208	40.5282246591239	37.7999570510291	38.4973083406472	37.1689404385044	3722.77322639433	3860.9086769636	-0.0528833135299321	0.19379684553063	0.561905311008352	TP53	17	7661779	7687550	-	5688	protein_coding	tumor protein p53 [Source:HGNC Symbol;Acc:HGNC:11998]	P53
ENSG00000107223	3763	3649	4139	3475	4161	3637	183.261859106903	175.626698419201	187.660506404508	173.528983435347	193.547744589792	181.985086173457	3751.30827181384	3821.84116772972	-0.0266602602364037	0.539307301647011	0.835660864717057	EDF1	9	136862119	136866286	-	1200	protein_coding	endothelial differentiation related factor 1 [Source:HGNC Symbol;Acc:HGNC:3164]	-
ENSG00000168137	3864	3772	4087	3576	3865	3657	20.8934855665149	20.156924443691	20.5739654073649	19.8267090649016	19.9607018337119	20.3167093653679	3731.92090132535	3846.4618553899	-0.0436189330929722	0.226617403350305	0.599105956753527	SETD5	3	9397615	9479240	+	10808	protein_coding	SET domain containing 5 [Source:HGNC Symbol;Acc:HGNC:25566]	-
ENSG00000168374	3905	3682	4101	3611	3889	3610	87.943306802309	81.9491289661428	85.9827063603239	83.3851253541865	83.6512097564031	83.5302119464122	3721.77659752041	3848.39555614176	-0.0483621252348045	0.193913807604736	0.561905311008352	ARF4	3	57571363	57598220	-	2595	protein_coding	ADP ribosylation factor 4 [Source:HGNC Symbol;Acc:HGNC:655]	-
ENSG00000100804	3654	3762	3983	3744	4152	3432	120.988181452468	123.103953715231	122.779058922142	127.112889196947	131.305911923844	116.755221771947	3878.85995766843	3665.35448943627	0.0815348037935307	0.037769063486117	0.234763703542059	PSMB5	14	23016543	23035230	-	1765	protein_coding	proteasome subunit beta 5 [Source:HGNC Symbol;Acc:HGNC:9542]	-
ENSG00000047315	3566	3793	3953	3680	3923	3784	35.3162709325294	37.1240328173998	36.4468419335572	37.3697905537529	37.1077257823422	38.5034155722494	3793.45365704949	3748.07490332635	0.0175478508563985	0.658008472406312	0.894119759328406	POLR2B	4	56977722	57031168	+	5901	protein_coding	RNA polymerase II subunit B [Source:HGNC Symbol;Acc:HGNC:9188]	-
ENSG00000102007	3820	3450	4173	3543	4014	3633	174.54681724591	155.792472721219	177.515607818157	165.99655215658	175.177558346925	170.556626368725	3661.3114743044	3850.30139709758	-0.0726081620853104	0.0942147882554486	0.397216404464405	PLP2	X	49171926	49175239	+	1279	protein_coding	proteolipid protein 2 [Source:HGNC Symbol;Acc:HGNC:9087]	-
ENSG00000198931	3685	3822	3922	3673	4149	3381	119.443049043327	122.431416964816	118.350627848404	122.07413661318	128.445635916914	112.596058416517	3873.34934326887	3639.03344290815	0.0900015034142466	0.0226952611278796	0.173171870003013	APRT	16	88809339	88811944	-	1803	protein_coding	adenine phosphoribosyltransferase [Source:HGNC Symbol;Acc:HGNC:626]	-
ENSG00000137409	3712	3827	4056	3639	3931	3463	69.3965866255915	70.7078136044719	70.5939814086857	69.7576018140243	70.1916926235778	66.5177057316842	3793.18510521455	3718.47935933955	0.0283836732723982	0.451887406786039	0.779570612420401	MTCH1	6	36968141	36986298	-	3126	protein_coding	mitochondrial carrier 1 [Source:HGNC Symbol;Acc:HGNC:17586]	-
ENSG00000100138	3642	3815	3928	3729	4029	3479	72.6426095148475	75.2012122974549	72.9394631263497	76.264639681439	76.7540484855493	71.2952427465676	3851.76761216335	3660.33381630397	0.0734339848878523	0.0423860460750338	0.252881516715206	SNU13	22	41673930	41690504	-	2930	protein_coding	small nuclear ribonucleoprotein 13 [Source:HGNC Symbol;Acc:HGNC:7819]	-
ENSG00000132383	3557	3856	3899	3730	3951	3562	37.8505724661379	40.5512659249211	38.6261488900462	40.6983463117898	40.1557873981355	38.9436927549792	3840.67427514396	3651.33854537366	0.0728786004169027	0.0442158412484432	0.25882557177115	RPA1	17	1829702	1900082	+	5492	protein_coding	replication protein A1 [Source:HGNC Symbol;Acc:HGNC:10289]	-
ENSG00000055070	3644	3723	4029	3892	3924	3302	44.8619608755045	45.2972382758088	46.178172237341	49.1305990598497	46.1404060467799	41.7668363692073	3843.66380853926	3631.44142543734	0.0813135914231668	0.067880973944854	0.332147906825634	SZRD1	1	16352575	16398145	+	4747	protein_coding	SUZ RNA binding domain containing 1 [Source:HGNC Symbol;Acc:HGNC:30232]	-
ENSG00000104549	3690	3816	4086	3513	3945	3442	50.0924560787251	51.1956581044241	51.6397237238585	48.8993913766024	51.1499833718428	48.0077612389919	3750.53498956639	3713.21211426734	0.0142172908489122	0.722144477903214	0.918368923169564	SQLE	8	124998497	125022283	+	4305	protein_coding	squalene epoxidase [Source:HGNC Symbol;Acc:HGNC:11279]	-
ENSG00000102158	3602	3720	4024	3629	3918	3597	43.2960094463518	44.1901937003816	45.0299765842688	44.7270724996523	44.9801730829468	44.4221144760703	3749.95599178682	3717.7674013715	0.0123105153547976	0.737648242539792	0.923623511056322	MAGT1	X	77826364	77895593	-	4862	protein_coding	magnesium transporter 1 [Source:HGNC Symbol;Acc:HGNC:28880]	-
ENSG00000105993	3856	3608	4128	3528	3920	3416	15.0423377887207	13.9098883702634	14.9919314650513	14.1119241066864	14.6055161106877	13.6914927773372	3678.47548273416	3773.26351250521	-0.0369428197311545	0.387351445067957	0.740303845768285	DNAJB6	7	157335381	157417439	+	14981	protein_coding	DnaJ heat shock protein family (Hsp40) member B6 [Source:HGNC Symbol;Acc:HGNC:14888]	-
ENSG00000171603	3596	3661	4013	3774	3940	3455	36.9795091915558	37.2066006333058	38.4193671907865	39.7944676692952	38.6981506428769	36.5043096167774	3787.45104707202	3663.18669085213	0.0476973566281759	0.229238069698384	0.600959638460006	CLSTN1	1	9729026	9824526	-	5683	protein_coding	calsyntenin 1 [Source:HGNC Symbol;Acc:HGNC:17447]	-
ENSG00000105974	3455	3955	3779	3752	4100	3356	49.4645619085402	55.9591884252735	50.3689149224636	55.0792843837523	56.0637962022339	49.3654039831076	3929.1109493177	3508.14480079365	0.163420589380418	6.53478545915466e-06	0.000291887083842242	CAV1	7	116524785	116561184	+	4082	protein_coding	caveolin 1 [Source:HGNC Symbol;Acc:HGNC:1527]	-
ENSG00000100380	3273	3829	3643	3961	4235	3447	46.1244377951801	53.327257666647	47.7951511592574	57.2359989150442	57.0021221437179	49.9092440287068	4002.73900167773	3435.72928803415	0.22049360730818	1.70120679679723e-07	1.13298335293286e-05	ST13	22	40824535	40857022	-	4147	protein_coding	ST13, Hsp70 interacting protein [Source:HGNC Symbol;Acc:HGNC:11343]	-
ENSG00000110841	3486	3998	3860	3666	3874	3483	17.4273754381672	19.7526877498799	17.9651768633171	18.7921473541003	18.497658201961	17.8900974790413	3841.06765169718	3587.89124751267	0.0982408517127017	0.011628336983162	0.111491693040283	PPFIBP1	12	27523431	27695564	+	11690	protein_coding	PPFIA binding protein 1 [Source:HGNC Symbol;Acc:HGNC:9249]	-
ENSG00000120742	3846	3658	4064	3420	3935	3417	39.1099443927683	36.76210946147	38.4743424075623	35.6601666690617	38.2186361216557	35.7007652458544	3662.65396673861	3750.18550374387	-0.034103659797034	0.427383892209587	0.765172096966602	SERP1	3	150541994	150603228	-	5747	protein_coding	stress associated endoplasmic reticulum protein 1 [Source:HGNC Symbol;Acc:HGNC:10759]	-
ENSG00000137575	3794	3595	4048	3452	3704	3723	46.4055898053154	43.4560921454327	46.0949196213567	43.2935402960561	43.2709547430402	46.7865082634918	3578.46862264892	3833.50231789988	-0.0992250619037634	0.00577008849879158	0.0667151419141195	SDCBP	8	58552924	58582860	+	4778	protein_coding	syndecan binding protein [Source:HGNC Symbol;Acc:HGNC:10662]	-
ENSG00000082641	3466	3942	3731	3906	4039	3229	34.7737673642927	39.085764420245	34.8488156424448	40.1822978927673	38.7034401179893	33.2847928906606	3958.32988466779	3452.87915279079	0.196679220212344	2.35032559360308e-07	1.51978611930544e-05	NFE2L1	17	48048329	48061487	+	5825	protein_coding	nuclear factor, erythroid 2 like 1 [Source:HGNC Symbol;Acc:HGNC:7781]	TF_bZIP
ENSG00000163811	3656	3651	3950	3654	3812	3579	51.7339037920393	51.0575182370573	52.0362207688026	53.0172199604446	51.5198376048982	52.0337816734094	3701.54854700411	3706.52845553798	-0.00209171011055132	0.954514556926557	0.987971583807204	WDR43	2	28894643	28948222	+	4130	protein_coding	WD repeat domain 43 [Source:HGNC Symbol;Acc:HGNC:28945]	-
ENSG00000147684	3589	3806	3945	3606	3961	3380	51.082674706357	53.5362267558489	52.274124285731	52.6265908196417	53.846507797172	49.4278248305754	3784.45359484457	3613.57888058092	0.0664158191359464	0.0791592802096506	0.361013650382111	NDUFB9	8	124539101	124580648	+	4106	protein_coding	NADH:ubiquinone oxidoreductase subunit B9 [Source:HGNC Symbol;Acc:HGNC:7704]	-
ENSG00000164919	3504	3517	3770	3514	4071	3895	66.7899414383002	66.2518694868367	66.9002750454007	68.6796489086779	74.1140586712646	76.2797138397237	3691.9182754253	3708.2431206052	-0.00581567678207841	0.910950375023149	0.975945217568715	COX6C	8	99873200	99894062	-	3066	protein_coding	cytochrome c oxidase subunit 6C [Source:HGNC Symbol;Acc:HGNC:2285]	-
ENSG00000110075	3685	3645	3921	3483	3824	3663	25.9308630253003	25.348707245157	25.6871492497392	25.1311462425384	25.7009923248385	26.4832344665528	3644.38602045328	3736.25533779781	-0.0356218619143269	0.331437837307691	0.700275764919479	PPP6R3	11	68460731	68615334	+	8305	protein_coding	protein phosphatase 6 regulatory subunit 3 [Source:HGNC Symbol;Acc:HGNC:1173]	-
ENSG00000168209	3778	3579	3991	3414	4022	3410	107.284183143664	100.441744675816	105.510349334446	99.4069172889696	109.085830138688	99.4907608714596	3662.27299762371	3701.99516927385	-0.0154575928491861	0.726639754197043	0.918850362732726	DDIT4	10	72273920	72276036	+	2058	protein_coding	DNA damage inducible transcript 4 [Source:HGNC Symbol;Acc:HGNC:24944]	-
ENSG00000165671	3523	3755	3832	3681	3800	3593	13.2891204560924	13.9982047086659	13.4570133458784	14.2373367156412	13.6905129644792	13.9250075711679	3741.60949792964	3629.61721707055	0.0438298844768736	0.248275562005595	0.61982342042426	NSD1	5	177133025	177300215	+	15493	protein_coding	nuclear receptor binding SET domain protein 1 [Source:HGNC Symbol;Acc:HGNC:14234]	-
ENSG00000161013	3547	3716	3971	3709	3841	3350	37.7235545034476	39.0576337287067	39.3179525202032	40.4471193288362	39.016495272002	36.6058801883933	3751.48192994093	3597.21252956719	0.0600088343062829	0.129216614677371	0.466009372594556	MGAT4B	5	179797597	179806952	-	5495	protein_coding	alpha-1,3-mannosyl-glycoprotein 4-beta-N-acetylglucosaminyltransferase B [Source:HGNC Symbol;Acc:HGNC:7048]	-
ENSG00000087074	3663	3680	3819	3467	4212	3286	69.2111577925741	68.7172575011751	67.178212213722	67.1695411252997	76.0116373402371	63.7912897233847	3775.25782368914	3566.48975886945	0.0822770234154164	0.083206926482631	0.370912800136201	PPP1R15A	19	48872392	48876057	+	3093	protein_coding	protein phosphatase 1 regulatory subunit 15A [Source:HGNC Symbol;Acc:HGNC:14375]	-
ENSG00000047849	3485	3893	3753	3682	3964	3342	13.6296311097783	15.0468131202422	13.6646801801641	14.7653738481672	14.8070142543383	13.4289603874806	3840.59518202923	3505.25327022308	0.131718702911523	0.000291224334909528	0.00679035021564732	MAP4	3	47850690	48089272	-	14943	protein_coding	microtubule associated protein 4 [Source:HGNC Symbol;Acc:HGNC:6862]	-
ENSG00000175592	3723	3612	3906	3638	3929	3308	115.302905658687	110.553821996253	112.620912636595	115.528531845738	116.220241556109	105.260964318204	3720.66901258457	3621.56265479957	0.0387138478003686	0.356067924548361	0.719945523240538	FOSL1	11	65892049	65900573	-	1887	protein_coding	FOS like 1, AP-1 transcription factor subunit [Source:HGNC Symbol;Acc:HGNC:13718]	TF_bZIP
ENSG00000270647	3506	3729	3815	3656	3929	3457	34.6750453287097	36.4482191137727	35.1268540211013	37.0758107619059	37.1141641252967	35.128461785991	3765.80660667636	3571.52835667813	0.0763937646932469	0.0353103942625263	0.226352855900759	TAF15	17	35713791	35864615	+	5909	protein_coding	TATA-box binding protein associated factor 15 [Source:HGNC Symbol;Acc:HGNC:11547]	-
ENSG00000155463	3576	3657	3978	3508	3788	3575	46.4722541161755	46.9677756208728	48.1283081030992	46.7449992189477	47.0174128105675	47.7338981606919	3645.43282142129	3686.98942388561	-0.0164393398777446	0.654251210873297	0.892065951616134	OXA1L	14	22766522	22773041	+	4497	protein_coding	OXA1L, mitochondrial inner membrane protein [Source:HGNC Symbol;Acc:HGNC:8526]	-
ENSG00000113387	3554	3581	3748	3615	3915	3659	22.2758494624361	22.181962972848	21.8703644867276	23.2329574222486	23.4369528680715	23.5631793181222	3697.91539436757	3636.55476372238	0.0245381982779447	0.548767891670819	0.841170764180466	SUB1	5	32531633	32604079	+	9324	protein_coding	SUB1 homolog, transcriptional regulator [Source:HGNC Symbol;Acc:HGNC:19985]	PC4
ENSG00000112531	3673	3499	3871	3527	3845	3639	12.3591963979743	11.635687580757	12.1264048790679	12.1689780840935	12.3571460254205	12.5807342554942	3617.75319572228	3708.24490141974	-0.0353651422435186	0.36167128483196	0.722044162610135	QKI	6	163414000	163578596	+	17368	protein_coding	QKI, KH domain containing RNA binding [Source:HGNC Symbol;Acc:HGNC:21100]	-
ENSG00000105329	3665	3624	4038	3537	3953	3230	66.1479287986253	64.6411783208663	67.8497378119073	65.4570871346099	68.1430573549987	59.8962208643408	3697.51527205961	3616.42870383162	0.0316269367194565	0.489229521733339	0.803961397860253	TGFB1	19	41301587	41353911	-	3238	protein_coding	transforming growth factor beta 1 [Source:HGNC Symbol;Acc:HGNC:11766]	-
ENSG00000196504	3670	3613	3872	3563	3867	3426	22.4915267873051	21.8826361383108	22.0916324906922	22.3896878946022	22.634951839732	21.5722209525652	3675.17933114285	3633.87812306171	0.0162571822721399	0.665258502430488	0.896088780917026	PRPF40A	2	152651593	152717997	-	9536	protein_coding	pre-mRNA processing factor 40 homolog A [Source:HGNC Symbol;Acc:HGNC:16463]	-
ENSG00000163938	3489	3710	3936	3603	3839	3428	61.4530869404613	64.5796144337629	64.54125584476	65.0708290754218	64.5822803480186	62.0351983559182	3712.25437183292	3593.69663501244	0.0464801321970834	0.215548033923972	0.588734094622402	GNL3	3	52681156	52694492	+	3318	protein_coding	G protein nucleolar 3 [Source:HGNC Symbol;Acc:HGNC:29931]	-
ENSG00000091409	3306	3916	3565	3843	4152	3221	29.5739481242374	34.6200702494793	29.6896842971875	35.2497617523628	35.4745039867725	29.604096437012	3964.26605090357	3344.22650471194	0.24538172885458	1.60221792085707e-11	2.4749816271906e-09	ITGA6	2	172427354	172506282	+	6533	protein_coding	integrin subunit alpha 6 [Source:HGNC Symbol;Acc:HGNC:6142]	-
ENSG00000105976	3416	3731	3672	3584	3857	3688	28.3612920811307	30.613444943783	28.3824846020047	30.5109335126184	30.5851291545754	31.4596358162602	3718.46991420167	3576.31116176296	0.0566790158199088	0.189622357795144	0.556459066859522	MET	7	116672390	116798386	+	7039	protein_coding	MET proto-oncogene, receptor tyrosine kinase [Source:HGNC Symbol;Acc:HGNC:7029]	-
ENSG00000198793	3483	3761	3779	3563	3846	3515	16.7959976298292	17.923980707928	16.9655838529166	17.6176304780037	17.7138979975217	17.4153532296715	3717.66516400939	3572.5638586186	0.0575946687703057	0.119041285449897	0.446161699490866	MTOR	1	11106535	11262507	-	12119	protein_coding	mechanistic target of rapamycin kinase [Source:HGNC Symbol;Acc:HGNC:3942]	-
ENSG00000110324	3670	3698	4037	3390	3731	3393	26.4723771221601	26.3616498883225	27.1097313679792	25.0729779702673	25.7042333558062	25.1457946399196	3600.01580219563	3674.17525848884	-0.0297000538159971	0.462747026905587	0.787073319046327	IL10RA	11	117986348	118003037	+	8102	protein_coding	interleukin 10 receptor subunit alpha [Source:HGNC Symbol;Acc:HGNC:5964]	-
ENSG00000139921	3430	3466	3991	3526	3860	3600	44.5550815162699	44.4949256142447	48.2641251234251	46.9639670341861	47.889792644242	48.0463334728975	3611.25215395297	3650.56178377951	-0.0156869190010134	0.71546216683937	0.914981768278944	TMX1	14	51240162	51257546	+	4499	protein_coding	thioredoxin related transmembrane protein 1 [Source:HGNC Symbol;Acc:HGNC:15487]	-
ENSG00000177731	3633	3552	3890	3445	3929	3424	32.8409706248533	31.7323581789245	32.7370676380257	31.9314879799574	33.9222886026881	31.8008677281341	3634.08926590906	3626.3721055511	0.00318002618312241	0.936104538791973	0.982666793812584	FLII	17	18244836	18258916	-	6465	protein_coding	FLII, actin remodeling protein [Source:HGNC Symbol;Acc:HGNC:3750]	-
ENSG00000062485	3220	3928	3654	3968	3854	3177	29.3940424870995	35.4367373064487	31.0535729873345	37.1410736090003	33.6021979274707	29.7971885215486	3915.59145484812	3327.95021607004	0.233994350150654	5.30706912655325e-08	4.12763795982694e-06	CS	12	56271699	56300392	-	6402	protein_coding	citrate synthase [Source:HGNC Symbol;Acc:HGNC:2422]	-
ENSG00000165637	3466	3688	3814	3505	3872	3438	71.6509355843668	75.3464896763914	73.4029617683406	74.2951858699712	76.4506505327196	73.0220140966786	3681.71846407895	3551.17806817209	0.0521392684975845	0.158125087158834	0.512047600436632	VDAC2	10	75210154	75231448	+	2827	protein_coding	voltage dependent anion channel 2 [Source:HGNC Symbol;Acc:HGNC:12672]	-
ENSG00000112697	3125	3980	3607	3807	3875	3385	35.6487890143182	44.8700585305567	38.3072071364921	44.5304394163177	42.2200745741532	39.6741892655728	3884.0702522179	3353.18115151997	0.211925243894623	1.50216977958447e-06	8.1102583924944e-05	TMEM30A	6	75252924	75284968	-	5123	protein_coding	transmembrane protein 30A [Source:HGNC Symbol;Acc:HGNC:16667]	-
ENSG00000004142	3347	3805	3619	3650	4031	3274	92.2219199645176	103.61244269284	92.8339047898693	103.121840511883	106.082507019135	92.6854899890525	3821.81507418813	3393.283150344	0.171683884275672	2.98166551547994e-06	0.000145447736241964	POLDIP2	17	28347177	28357522	-	2121	protein_coding	DNA polymerase delta interacting protein 2 [Source:HGNC Symbol;Acc:HGNC:23781]	-
ENSG00000114686	3442	3448	3940	3664	3748	3461	74.0900943376798	73.3491935154447	78.9559914767103	80.8693757694169	77.0551008878858	76.543005147687	3616.88725681457	3590.54213471046	0.0101403989587893	0.813666810863714	0.951053165390669	MRPL3	3	131462212	131502983	-	2715	protein_coding	mitochondrial ribosomal protein L3 [Source:HGNC Symbol;Acc:HGNC:10379]	-
ENSG00000164163	3405	3634	3723	3638	3781	3521	31.7625349996386	33.5013082973656	32.3318581300131	34.7968618663858	33.6866052309469	33.7457195872646	3680.40289946225	3530.83127489803	0.0599064002219865	0.125527910677781	0.458797707051686	ABCE1	4	145097932	145129179	+	6265	protein_coding	ATP binding cassette subfamily E member 1 [Source:HGNC Symbol;Acc:HGNC:69]	-
ENSG00000061676	3450	3774	3646	3595	3651	3575	8.95302556469221	9.67902094153725	8.80860187976049	9.56596898092296	9.04930220478319	9.53194227480602	3670.33888133991	3540.52505362737	0.0521277976506567	0.218521311422177	0.591204064812397	NCKAP1	2	182909115	183038858	-	22520	protein_coding	NCK associated protein 1 [Source:HGNC Symbol;Acc:HGNC:7666]	-
ENSG00000175756	3487	3624	3589	3647	4082	3259	122.099736411584	125.409308210285	116.997296172351	130.941673272921	136.517494411737	117.247007613673	3776.96068145768	3425.82190091029	0.141006553043844	0.000624450889223392	0.0124242268156397	AURKAIP1	1	1373730	1375495	-	1669	protein_coding	aurora kinase A interacting protein 1 [Source:HGNC Symbol;Acc:HGNC:24114]	-
ENSG00000065613	3555	3510	3872	3483	3618	3539	26.054484773829	25.4231175182619	26.4190879647906	26.1743377908554	25.3258468510716	26.6488256189724	3533.23965244656	3634.24849717906	-0.0408046300332342	0.273267381176601	0.64569360812538	SLK	10	103967201	104029233	+	7974	protein_coding	STE20 like kinase [Source:HGNC Symbol;Acc:HGNC:11088]	-
ENSG00000100426	3395	3796	3685	3616	3886	3192	28.7839648607501	31.8064973131416	29.0862623682233	31.4353719255447	31.4677841767703	27.8053488284514	3760.46430739582	3401.76459485324	0.144355973587462	0.00012041758174726	0.00337623739150188	ZBED4	22	49853842	49890078	+	6893	protein_coding	zinc finger BED-type containing 4 [Source:HGNC Symbol;Acc:HGNC:20721]	zf-BED
ENSG00000041982	3051	4124	3252	4129	4092	2903	18.5039536542364	24.7183675181069	18.3616814701411	25.6771342216526	23.7033909088643	18.0893927522118	4112.89340790057	3050.30431367471	0.430839495521726	8.99241745993927e-27	8.33447224912038e-24	TNC	9	115019578	115118257	-	9636	protein_coding	tenascin C [Source:HGNC Symbol;Acc:HGNC:5318]	-
ENSG00000120992	3509	3632	3721	3510	3678	3453	43.6877218669836	44.6890038915614	43.1295858971783	44.8087151348688	43.736123250578	44.1699834705733	3602.43856206106	3541.69527065694	0.0245807547353028	0.50663371020373	0.816925898020339	LYPLA1	8	54046367	54102017	-	4694	protein_coding	lysophospholipase I [Source:HGNC Symbol;Acc:HGNC:6737]	-
ENSG00000185825	3519	3548	3661	3524	3827	3415	58.2096174444398	58.0013221609779	56.3786659230218	59.7710275492038	60.4625514421658	58.0391193678604	3627.23198253019	3513.11461568049	0.0463839896028368	0.222138133765786	0.59390847622648	BCAP31	X	153700492	153724746	-	3533	protein_coding	B cell receptor associated protein 31 [Source:HGNC Symbol;Acc:HGNC:16695]	-
ENSG00000156802	3394	3582	3531	3693	3689	3582	27.8658933108165	29.0646781212191	26.9897236301646	31.0899328277923	28.9282603013914	30.2163040212269	3652.50765807559	3488.05374636217	0.0667049162304982	0.147212219297274	0.494960104566813	ATAD2	8	123319850	123416350	-	7118	protein_coding	ATPase family, AAA domain containing 2 [Source:HGNC Symbol;Acc:HGNC:30123]	-
ENSG00000169567	3476	3595	3849	3398	3761	3371	104.928515952784	107.248557991156	108.168613184247	105.175959161658	108.435035393919	104.550747736883	3578.15600501727	3542.34009583317	0.014408756923317	0.701864926124991	0.908322799660832	HINT1	5	131159027	131171735	-	1936	protein_coding	histidine triad nucleotide binding protein 1 [Source:HGNC Symbol;Acc:HGNC:4912]	-
ENSG00000101057	3164	3763	3523	3724	4004	3237	66.5855069758495	78.2629580177838	69.0232599448335	80.3585797183835	80.4803458772377	69.9907364613602	3824.70393156897	3288.79562565622	0.217801915639303	1.28226055798705e-08	1.17861999387867e-06	MYBL2	20	43667019	43716496	+	2777	protein_coding	MYB proto-oncogene like 2 [Source:HGNC Symbol;Acc:HGNC:7548]	MYB
ENSG00000196591	3463	3594	3723	3466	3773	3388	13.0898306254918	13.4257455638622	13.1012930072138	13.4335079893163	13.621372516149	13.1576874276852	3605.15337605766	3504.35536237199	0.0410026886269555	0.262056768399579	0.634279498843678	HDAC2	6	113933028	114011308	-	15461	protein_coding	histone deacetylase 2 [Source:HGNC Symbol;Acc:HGNC:4853]	-
ENSG00000141551	3588	3581	3825	3365	3792	3255	19.0209561997046	18.7613046769625	18.8777807807124	18.2912895112281	19.1999796860462	17.7290527417153	3572.07483111515	3532.40063328019	0.0160255369524975	0.69332048297975	0.905610419095187	CSNK1D	17	82239023	82273731	-	11024	protein_coding	casein kinase 1 delta [Source:HGNC Symbol;Acc:HGNC:2452]	-
ENSG00000102804	3292	3775	3475	3751	3864	3183	22.4072241221784	25.393583474426	22.0202694235439	26.1790956413631	25.1198984109359	22.2597097995316	3793.00279951695	3298.16466127195	0.201587753425922	8.48665727756891e-08	6.09715101555419e-06	TSC22D1	13	44432143	44577147	-	8586	protein_coding	TSC22 domain family member 1 [Source:HGNC Symbol;Acc:HGNC:16826]	TSC22
ENSG00000173706	3782	3226	4082	3145	3364	3716	22.269482489138	18.7729173216887	22.3769653062827	18.98840971995	18.9189538060344	22.4811712330984	3240.42111924868	3837.69718730713	-0.244063994470949	2.65865157740089e-11	3.94260304584703e-09	HEG1	3	124965710	125055958	-	9925	protein_coding	heart development protein with EGF like domains 1 [Source:HGNC Symbol;Acc:HGNC:29227]	-
ENSG00000163697	3442	3687	3846	3322	3675	3338	15.525980713708	16.4361508341429	16.1509117513072	15.3648083844749	15.832811789968	15.4699580725203	3554.87921305313	3518.54063594079	0.014671795904632	0.714062075871589	0.914426989964745	APBB2	4	40810027	41216714	-	12956	protein_coding	amyloid beta precursor protein binding family B member 2 [Source:HGNC Symbol;Acc:HGNC:582]	-
ENSG00000100567	3481	3466	3765	3432	3645	3513	65.2240502976539	64.1816833403293	65.6762442549712	65.9371792176642	65.2309649493237	67.6295532699949	3509.67863468134	3566.81126438921	-0.023200618195434	0.537587477990751	0.83476439383703	PSMA3	14	58244831	58272012	+	3119	protein_coding	proteasome subunit alpha 3 [Source:HGNC Symbol;Acc:HGNC:9532]	-
ENSG00000184787	3532	3602	3661	3540	3609	3354	27.9391329202851	28.1588387962775	26.9607237014126	28.7127530014979	27.2666410162804	27.2589997181606	3580.62811964608	3496.39279848667	0.0342406629727094	0.375231360710922	0.732161963829276	UBE2G2	21	44768580	44802019	-	7388	protein_coding	ubiquitin conjugating enzyme E2 G2 [Source:HGNC Symbol;Acc:HGNC:12483]	-
ENSG00000116062	3325	3550	3530	3588	3793	3501	17.676429170568	18.6513402538653	17.4709765585303	19.5584604481264	19.2592007387825	19.122718257206	3639.05671463755	3436.49714011652	0.0829889399221106	0.0508801347426128	0.282117855544665	MSH6	2	47695530	47810101	+	10993	protein_coding	mutS homolog 6 [Source:HGNC Symbol;Acc:HGNC:7329]	-
ENSG00000137693	3402	3689	3568	3542	3693	3377	31.5782970420045	33.8408961917347	30.8332163259676	33.7118275937948	32.7405698022801	32.2062444476541	3637.27014600091	3431.43926650497	0.0841995835524731	0.0274698060665788	0.193489032978144	YAP1	11	102110461	102233423	+	6296	protein_coding	Yes associated protein 1 [Source:HGNC Symbol;Acc:HGNC:16262]	-
ENSG00000131467	3317	3635	3769	3519	3697	3316	37.6260590609446	40.7498937482528	39.8023749607162	40.9300120230341	40.0539398534563	38.6466995794934	3612.65210317133	3444.720516123	0.068308529394039	0.0757006809597585	0.352572434520282	PSME3	17	42824385	42843758	+	5152	protein_coding	proteasome activator subunit 3 [Source:HGNC Symbol;Acc:HGNC:9570]	-
ENSG00000155096	3172	3812	3436	3820	3725	3277	28.8477252508562	34.2617932940451	29.0918364610318	35.6222298382082	32.3561768867048	30.6203015839857	3784.43766980898	3278.0577759814	0.20713246247451	1.73995214130937e-06	9.21511795982991e-05	AZIN1	8	102826357	102893864	-	6426	protein_coding	antizyme inhibitor 1 [Source:HGNC Symbol;Acc:HGNC:16432]	-
ENSG00000023171	3608	3546	3755	3514	3386	3431	14.1866275395757	13.779395746399	13.7455514307588	14.1675168912068	12.7160469016398	13.8607900058433	3481.32370439249	3578.06847367526	-0.0398503449260664	0.356870488147144	0.720085916032753	GRAMD1B	11	123358428	123627774	+	14863	protein_coding	GRAM domain containing 1B [Source:HGNC Symbol;Acc:HGNC:29214]	-
ENSG00000175602	3428	3702	3518	3473	4045	3062	131.454349963374	140.297317471917	125.594196462506	136.558354833957	148.151210408179	120.640731818672	3730.95383483916	3315.57280212854	0.170459074311263	9.27740233033434e-05	0.00272971610365023	CCDC85B	11	65890112	65891635	+	1524	protein_coding	coiled-coil domain containing 85B [Source:HGNC Symbol;Acc:HGNC:24926]	-
ENSG00000113758	3349	3725	3633	3495	3929	3082	38.2339469900877	42.0280332704182	38.6134825046989	40.9129231641098	42.8418823630354	36.1510776918155	3708.90292730897	3331.9369962737	0.154464577196333	0.000121585951591923	0.0033891703097879	DBN1	5	177456608	177474401	-	5119	protein_coding	drebrin 1 [Source:HGNC Symbol;Acc:HGNC:2695]	-
ENSG00000196235	3517	3547	3675	3438	3785	3248	23.9889934679842	23.9100040950901	23.3365466372872	24.0450051407905	24.658012654264	22.7619940978301	3583.71045581904	3459.06867126708	0.0511003625881741	0.184835132566446	0.549956218406637	SUPT5H	19	39436156	39476670	+	8568	protein_coding	SPT5 homolog, DSIF elongation factor subunit [Source:HGNC Symbol;Acc:HGNC:11469]	-
ENSG00000068366	3291	3486	3604	3606	3718	3459	29.981291522099	31.385470381691	30.5665782830059	33.6842995955493	32.350751213831	32.3763320085262	3599.86367414793	3433.71657704435	0.0682478563595712	0.10649316920984	0.424065198586823	ACSL4	X	109624244	109733403	-	6415	protein_coding	acyl-CoA synthetase long chain family member 4 [Source:HGNC Symbol;Acc:HGNC:3571]	-
ENSG00000006744	3478	3738	3690	3472	3561	3224	32.0344348750366	34.0255841946903	31.6412362430428	32.7903875633124	31.3265084365744	30.5096447178741	3586.96881133441	3442.34005213079	0.0590609780520119	0.153692591601727	0.505686692162931	ELAC2	17	12992391	13018187	-	6345	protein_coding	elaC ribonuclease Z 2 [Source:HGNC Symbol;Acc:HGNC:14198]	-
ENSG00000073111	3453	3500	3730	3392	3577	3448	41.1663523690625	41.2375312139106	41.3994173042947	41.4649357141109	40.7302689982598	42.2345327535056	3485.31959019312	3523.93500513632	-0.0158795777697295	0.669160589991297	0.896143122747733	MCM2	3	127598223	127622436	+	4902	protein_coding	minichromosome maintenance complex component 2 [Source:HGNC Symbol;Acc:HGNC:6944]	-
ENSG00000094804	3392	3525	3727	3406	3671	3358	35.6725834423025	36.6367249794251	36.4903223233555	36.7284589452645	36.8736078641306	36.2839064603779	3528.69227426432	3471.33184481631	0.0235837327176886	0.523183461860456	0.826779591831791	CDC6	17	40287633	40304657	+	5557	protein_coding	cell division cycle 6 [Source:HGNC Symbol;Acc:HGNC:1744]	-
ENSG00000099817	3349	3624	3751	3505	3809	3040	40.23012839512	43.0232549646382	41.9491266082249	43.1721460337942	43.7018450813651	37.5201428032135	3640.17056425366	3354.3915487373	0.11743737634545	0.00628599262435934	0.0710942239557144	POLR2E	19	1086579	1095380	-	4865	protein_coding	RNA polymerase II subunit E [Source:HGNC Symbol;Acc:HGNC:9192]	-
ENSG00000197555	3447	3580	3595	3369	3773	3283	16.2300041992099	16.6586260595256	15.758534664936	16.2651361813335	16.9674541147422	15.8819147117722	3567.01392066117	3422.5378085915	0.0599447979586741	0.115552869718345	0.439077217973159	SIPA1L1	14	71320449	71741229	+	12412	protein_coding	signal induced proliferation associated 1 like 1 [Source:HGNC Symbol;Acc:HGNC:20284]	-
ENSG00000132153	3465	3353	3917	3425	3626	3212	26.1491159217777	25.0072611226943	27.5199050300529	26.5029179023454	26.1356978422194	24.9048503211858	3463.55978336596	3504.95495117975	-0.0176929560312893	0.683978185631201	0.902752138560896	DHX30	3	47802909	47850195	+	7744	protein_coding	DExH-box helicase 30 [Source:HGNC Symbol;Acc:HGNC:16716]	-
ENSG00000112977	3356	3593	3671	3319	3699	3337	58.3542585639894	61.742843217754	59.4257368705511	59.1748546254263	61.4309828770997	59.6158084549048	3530.28756633073	3434.39940621684	0.0398862747294799	0.295074813355021	0.668259432729495	DAP	5	10679230	10761272	-	3361	protein_coding	death associated protein [Source:HGNC Symbol;Acc:HGNC:2672]	-
ENSG00000056097	3322	3543	3685	3458	3622	3313	28.5838725376589	30.1280757736631	29.5187877656307	30.5088453476081	29.7661327208916	29.2885251062482	3536.87510060207	3419.04055837256	0.0486579673525133	0.195975750545448	0.564966899317384	ZFR	5	32354350	32444761	-	6792	protein_coding	zinc finger RNA binding protein [Source:HGNC Symbol;Acc:HGNC:17277]	-
ENSG00000170004	3238	3584	3643	3334	3706	3365	19.3925601127346	21.2131472722734	20.3122045355032	20.4740255751234	21.1990425381402	20.7060852833349	3534.7216316657	3395.58576917559	0.0581040971759197	0.145349389226264	0.493290275888927	CHD3	17	7884806	7912760	+	9758	protein_coding	chromodomain helicase DNA binding protein 3 [Source:HGNC Symbol;Acc:HGNC:1918]	-
ENSG00000160679	3584	3353	3712	3199	3477	3508	37.2361344623128	34.4277742460702	35.9041082270323	34.0792613454381	34.5027577570113	37.4464628970537	3337.64381333474	3583.14507523297	-0.102040969138721	0.00726518059944761	0.0793090555007526	CHTOP	1	153633982	153646306	+	5625	protein_coding	chromatin target of PRMT1 [Source:HGNC Symbol;Acc:HGNC:24511]	-
ENSG00000168502	3523	3491	3791	3234	3414	3372	16.256481897058	15.9199820796338	16.2857323815681	15.3014744404853	15.0463086970416	15.9866002518155	3375.37991887635	3540.33062293168	-0.0690045491184407	0.0751157106974992	0.351171473046484	MTCL1	18	8705661	8832778	+	12665	protein_coding	microtubule crosslinking factor 1 [Source:HGNC Symbol;Acc:HGNC:29121]	-
ENSG00000100796	3423	3390	3690	3341	3451	3482	33.8369795924203	33.117930671559	33.9586677879071	33.8641757960395	32.5823330783416	35.3645458320966	3390.60832398098	3513.05959642489	-0.0511528836597841	0.188080840038834	0.554275331985139	PPP4R3A	14	91457611	91510554	-	5912	protein_coding	protein phosphatase 4 regulatory subunit 3A [Source:HGNC Symbol;Acc:HGNC:20219]	-
ENSG00000079805	3503	3305	3862	3164	3694	3211	15.2287078219943	14.1995043479878	15.6305685126351	14.1038842778719	15.3381272883745	14.3422685648014	3379.36398517488	3500.16422911606	-0.0507558860768438	0.258224396761755	0.631619032501482	DNM2	19	10718079	10833488	+	13443	protein_coding	dynamin 2 [Source:HGNC Symbol;Acc:HGNC:2974]	-
ENSG00000116221	3332	3503	3570	3449	3639	3228	76.3931244658157	79.3721641171435	76.200370722428	81.0815082390572	79.6863372703663	76.0391816467088	3525.92690039623	3356.96707439781	0.070749596904866	0.0568902874233242	0.301015117374982	MRPL37	1	54184041	54225464	+	2549	protein_coding	mitochondrial ribosomal protein L37 [Source:HGNC Symbol;Acc:HGNC:14034]	-
ENSG00000122705	3240	3502	3707	3263	3748	3220	75.2880651998334	80.4222227541137	80.1942629499458	77.7459087248532	83.1827431056103	76.8761500804619	3496.43783729591	3366.16544895102	0.0547371287750058	0.185765291050998	0.55119101237168	CLTA	9	36190856	36304781	+	2515	protein_coding	clathrin light chain A [Source:HGNC Symbol;Acc:HGNC:2090]	-
ENSG00000077044	3621	3401	3786	3097	3516	3233	21.6575151678	20.1032159777188	21.0814413217293	18.9933097880786	20.085446854901	19.8673725177206	3330.94448870055	3523.67785881368	-0.0811451936039852	0.0582065632898327	0.304774120265996	DGKD	2	233354507	233472104	+	9771	protein_coding	diacylglycerol kinase delta [Source:HGNC Symbol;Acc:HGNC:2851]	-
ENSG00000099341	3317	3389	3420	3544	3775	3197	62.431386886308	63.0387922776985	59.9270921845965	68.3959787072459	67.8620533968135	61.8236690266351	3564.51895293871	3294.18574391865	0.113959371978611	0.00660093828722073	0.074007697208134	PSMD8	19	38374536	38383824	+	3105	protein_coding	proteasome 26S subunit, non-ATPase 8 [Source:HGNC Symbol;Acc:HGNC:9566]	-
ENSG00000153989	3230	3615	3703	3298	3640	3152	40.3689204426852	44.651054412091	43.086172231129	42.2643903258476	43.4508749710493	40.4748688299872	3511.38826151451	3338.02636329536	0.072742391558218	0.0779905384112424	0.358434201739602	NUS1	6	117675502	117710640	+	4676	protein_coding	NUS1, dehydrodolichyl diphosphate synthase subunit [Source:HGNC Symbol;Acc:HGNC:21042]	-
ENSG00000114416	3223	3460	3716	3329	3591	3315	15.6260148995094	16.5784083035066	16.7727093697869	16.5493548343611	16.6286067615687	16.5130041200359	3454.76745699745	3396.12089560572	0.0245137388672573	0.537706870195933	0.83476439383703	FXR1	3	180868141	180982753	+	12054	protein_coding	FMR1 autosomal homolog 1 [Source:HGNC Symbol;Acc:HGNC:4023]	-
ENSG00000072501	3161	3502	3533	3506	3673	3234	17.6204339255683	19.2924351608733	18.3347641914049	20.0393374792199	19.555348552642	18.5219516826865	3556.20084559683	3289.88210425806	0.112171180687371	0.00414395942754165	0.0526732762892779	SMC1A	X	53374149	53422728	-	10484	protein_coding	structural maintenance of chromosomes 1A [Source:HGNC Symbol;Acc:HGNC:11111]	-
ENSG00000125743	3358	3638	3599	3346	3852	2816	122.043249646197	130.669602559084	121.773981484788	124.69193140227	133.71246007882	105.152680917202	3603.77105475292	3232.30975928213	0.156658091951167	0.0023061096016875	0.0348485747146309	SNRPD2	19	45687454	45692569	-	1608	protein_coding	small nuclear ribonucleoprotein D2 polypeptide [Source:HGNC Symbol;Acc:HGNC:11159]	-
ENSG00000101439	3580	3326	3841	3159	3483	3211	56.6223251841611	51.9883126435895	56.5572869261143	51.2310955233469	52.6151335204236	52.179463143877	3316.78343579892	3519.50367244213	-0.0858400324554577	0.0396151477650052	0.2428359005623	CST3	20	23626706	23638473	-	3695	protein_coding	cystatin C [Source:HGNC Symbol;Acc:HGNC:2475]	-
ENSG00000111142	3287	3340	3609	3416	3559	3384	42.7735961521334	42.9537743776677	43.722252759614	45.5798893645436	44.2340371198261	45.2440051295685	3434.5863120474	3407.99679819417	0.0112140677644959	0.781161149494681	0.939510653754358	METAP2	12	95473520	95515839	+	4491	protein_coding	methionyl aminopeptidase 2 [Source:HGNC Symbol;Acc:HGNC:16672]	-
ENSG00000143418	3301	3447	3715	3255	3582	3281	41.5405678513889	42.8693592348039	43.5236501403581	42.0007689537341	43.053158256198	42.4216701682261	3422.00598183207	3410.3053791623	0.00482615497092632	0.900217697111769	0.973297279892194	CERS2	1	150960583	150975004	-	4644	protein_coding	ceramide synthase 2 [Source:HGNC Symbol;Acc:HGNC:14076]	-
ENSG00000130520	3195	3481	3562	3455	3761	3115	61.6439848245123	66.3747150737974	63.9813420398679	68.3513722574299	69.3067773267172	61.7493686151987	3559.90448433245	3269.25772378116	0.122662661835163	0.0016349222624758	0.0269786430315368	LSM4	19	18306230	18323274	-	3029	protein_coding	LSM4 homolog, U6 small nuclear RNA and mRNA degradation associated [Source:HGNC Symbol;Acc:HGNC:17259]	-
ENSG00000100129	3473	3332	3666	3311	3416	3365	47.2454104488628	44.7959385163132	46.4287393305352	46.1841938952964	44.3838768559025	47.0321182948747	3349.70396073038	3481.90295203602	-0.0559327415581767	0.141571024536319	0.487216801896327	EIF3L	22	37848868	37889407	+	4296	protein_coding	eukaryotic translation initiation factor 3 subunit L [Source:HGNC Symbol;Acc:HGNC:18138]	-
ENSG00000142949	3265	3409	3696	3449	3586	3146	17.8127813617012	18.3803745502534	18.7724130798766	19.293947395571	18.6857858095253	17.6344491435022	3477.61358603205	3345.53954331985	0.0553115556832193	0.172822216257184	0.53193492104846	PTPRF	1	43525187	43623666	+	10712	protein_coding	protein tyrosine phosphatase, receptor type F [Source:HGNC Symbol;Acc:HGNC:9670]	-
ENSG00000163041	3201	3690	3734	3295	3652	2971	59.4628980375076	67.7431781726525	64.5764696732381	62.7617667293274	64.7953284533313	56.7045198231578	3539.16258859806	3275.37690494671	0.111255223039548	0.0199004689115645	0.159636069587493	H3F3A	1	226061851	226072001	+	3146	protein_coding	H3 histone family member 3A [Source:HGNC Symbol;Acc:HGNC:4764]	-
ENSG00000160285	3339	3478	3586	3315	3582	3228	26.9598179959483	27.7529350144409	26.9556873220347	27.4450112855935	27.6234963998043	26.7786507346589	3453.02971141386	3364.33789733756	0.0375345383358989	0.311767560017914	0.684228622820352	LSS	21	46188141	46228824	-	7238	protein_coding	lanosterol synthase [Source:HGNC Symbol;Acc:HGNC:6708]	-
ENSG00000160294	3400	3617	3640	3402	3421	3032	21.2286405746734	22.3187866075795	21.1584689511404	21.7799520991349	20.4008785561187	19.4503352748434	3477.53837661706	3334.00563494722	0.0602817373228396	0.187445255126044	0.553428756971558	MCM3AP	21	46235126	46286297	-	9360	protein_coding	minichromosome maintenance complex component 3 associated protein [Source:HGNC Symbol;Acc:HGNC:6946]	-
ENSG00000025796	3288	3461	3535	3417	3429	3372	22.3773915823908	23.2786642364588	22.3978668645472	23.8452552479211	22.2893635245107	23.5786994514083	3433.38885842493	3380.99146596149	0.0221639688530132	0.590604556646211	0.862973455673552	SEC63	6	107867756	107958189	-	8587	protein_coding	SEC63 homolog, protein translocation regulator [Source:HGNC Symbol;Acc:HGNC:21082]	-
ENSG00000244398	3338	3357	3630	3239	3689	3248	607.715643164845	604.01013883538	615.262288058529	604.650442920287	641.468401324935	607.553786386942	3420.94415078524	3384.7082173476	0.0155335491972029	0.695135417442135	0.907109716389936	AC116533.1	11	16974693	16975013	-	321	processed_pseudogene	ribosomal protein L36a (RPL36A) pseudogene	-
ENSG00000084774	3293	3489	3557	3466	3587	3097	22.850494836355	23.9267467136733	22.9787992853024	24.6610623394466	23.7732077005578	22.0800326839188	3510.41808026893	3294.45520989132	0.0912030581608581	0.0187074271160978	0.153479829530325	CAD	2	27217390	27243943	+	8422	protein_coding	carbamoyl-phosphate synthetase 2, aspartate transcarbamylase, and dihydroorotase [Source:HGNC Symbol;Acc:HGNC:1424]	-
ENSG00000141522	3221	3455	3512	3454	3699	3130	64.8429559769787	68.7383235103182	65.8212574782389	71.2974105718299	71.1228155184059	64.739754080261	3530.97506906537	3267.52830548152	0.111723862214925	0.00337667796561431	0.0461936191064728	ARHGDIA	17	81867721	81871406	-	2903	protein_coding	Rho GDP dissociation inhibitor alpha [Source:HGNC Symbol;Acc:HGNC:678]	-
ENSG00000086475	3304	3426	3465	3291	3749	3194	49.6629940067196	50.8931136878513	48.4881580130301	50.7224340070812	53.8221236041854	49.3267383271065	3481.13994409128	3302.87484794343	0.076226949450113	0.0551501707709299	0.296175856742773	SEPHS1	10	13317424	13348298	-	3888	protein_coding	selenophosphate synthetase 1 [Source:HGNC Symbol;Acc:HGNC:19685]	-
ENSG00000069329	3308	3502	3478	3256	3550	3331	19.86268216307	20.7810428672142	19.4420277145087	20.0463880302963	20.3588515096038	20.5495186266424	3430.36028234441	3355.67973921183	0.0321627067304894	0.413817076574818	0.75852550559305	VPS35	16	46656132	46689518	-	9733	protein_coding	VPS35, retromer complex component [Source:HGNC Symbol;Acc:HGNC:13487]	-
ENSG00000137955	3127	3557	3493	3431	3625	3190	30.905737953301	34.7435271717846	32.140261816192	34.770529054991	34.219351670503	32.3934010372468	3533.17761184947	3250.6823120341	0.120120850714349	0.00182558944367023	0.0290060082750005	RABGGTB	1	75786197	75795079	+	5913	protein_coding	Rab geranylgeranyltransferase subunit beta [Source:HGNC Symbol;Acc:HGNC:9796]	-
ENSG00000164091	3287	3376	3703	3208	3487	3359	33.5480650225692	34.0525009811761	35.1852849026823	33.5723294040669	33.9916501934713	35.2234915771843	3351.61741298478	3428.80956114758	-0.0328735940740585	0.396952450898489	0.748362619813405	WDR82	3	52254421	52288020	-	5726	protein_coding	WD repeat domain 82 [Source:HGNC Symbol;Acc:HGNC:28826]	-
ENSG00000102900	3228	3473	3471	3475	3615	3158	16.9403905884051	18.0124787261591	16.9583695495863	18.699243904671	18.1196883803032	17.0277257608517	3517.2042506316	3266.71973910668	0.10645548487493	0.00504230675430963	0.060627315525267	NUP93	16	56730105	56850286	+	11136	protein_coding	nucleoporin 93 [Source:HGNC Symbol;Acc:HGNC:28958]	-
ENSG00000167881	3452	3437	3556	3278	3569	3121	26.4021748611943	25.979288470933	25.3203821606109	25.7073440137419	26.0716185485888	24.5254685197306	3422.43830865872	3355.96750319537	0.0282712819912892	0.479314904980939	0.798793071069831	SRP68	17	76038775	76072653	-	7641	protein_coding	signal recognition particle 68 [Source:HGNC Symbol;Acc:HGNC:11302]	-
ENSG00000146701	3274	3432	3552	3321	3622	3191	52.5505313747241	54.4408027098006	53.0775638898306	54.6571089677352	55.526386553226	52.6235168645641	3452.65799068169	3319.00393215321	0.0569614014384425	0.127827778884652	0.464456241997745	MDH2	7	76048051	76067508	+	3641	protein_coding	malate dehydrogenase 2 [Source:HGNC Symbol;Acc:HGNC:6971]	-
ENSG00000106366	3492	3153	3870	3099	3432	3329	63.9738765093185	57.0862095716426	66.0053267862267	58.214256205261	60.0521058220571	62.6609328062182	3222.12042167383	3539.78108736899	-0.135826079588979	0.000667041191178713	0.0131074772584623	SERPINE1	7	101127089	101139266	+	3190	protein_coding	serpin family E member 1 [Source:HGNC Symbol;Acc:HGNC:8583]	-
ENSG00000013810	3176	3508	3457	3384	3655	3193	28.4327891018744	31.0368300972142	28.8123006161078	31.0633770601574	31.2520766393334	29.3692270289756	3510.29841475957	3256.93262560611	0.108195996220581	0.00409850597679114	0.0523347686267177	TACC3	4	1721490	1745176	+	6528	protein_coding	transforming acidic coiled-coil containing protein 3 [Source:HGNC Symbol;Acc:HGNC:11524]	-
ENSG00000042753	3343	3240	3729	3133	3764	3156	114.653126437622	109.817951836739	119.064281768817	110.176574141847	123.296761449539	111.209310405851	3369.54543578879	3385.59786672414	-0.00680323262157491	0.88626044039794	0.96800252171995	AP2S1	19	46838136	46850992	-	1704	protein_coding	adaptor related protein complex 2 subunit sigma 1 [Source:HGNC Symbol;Acc:HGNC:565]	-
ENSG00000117519	3259	3332	3579	3394	3552	3248	67.1105943460157	67.809496781565	68.6132531345197	71.6634821092452	69.8605838857996	68.7190857752672	3422.08033997594	3342.13077569551	0.0339490425944959	0.384741304488263	0.738569353908474	CNN3	1	94896949	94927278	-	2838	protein_coding	calponin 3 [Source:HGNC Symbol;Acc:HGNC:2157]	-
ENSG00000079459	3380	3295	3629	3125	3614	3316	37.9721745105292	36.5833094713513	37.9555530517492	35.9979801837452	38.7783606575535	38.2752395681565	3336.85358822639	3422.05259791484	-0.0360083490858326	0.371971288963961	0.730542941172024	FDFT1	8	11795573	11839309	+	5202	protein_coding	farnesyl-diphosphate farnesyltransferase 1 [Source:HGNC Symbol;Acc:HGNC:3629]	-
ENSG00000273749	3370	3459	3425	3286	3574	3231	18.911738027289	19.1836352585429	17.8937640379408	18.9081241627488	19.1561672404533	18.629153805394	3434.12643743633	3325.35391893425	0.0468186339767785	0.229518097497204	0.600959638460006	CYFIP1	15	22867052	22981063	-	10414	protein_coding	cytoplasmic FMR1 interacting protein 1 [Source:HGNC Symbol;Acc:HGNC:13759]	-
ENSG00000026508	3346	3348	3573	3227	3508	3318	19.5466064620135	19.3290133540714	19.4320239350495	19.329638948882	19.5730067892379	19.9148226084391	3355.61241105362	3393.74843368609	-0.016087589653776	0.668857139257713	0.896143122747733	CD44	11	35138870	35232402	+	10004	protein_coding	CD44 molecule (Indian blood group) [Source:HGNC Symbol;Acc:HGNC:1681]	-
ENSG00000128951	3379	3308	3658	3305	3496	3128	53.7487236268411	52.0025055182387	54.1705509611513	53.9052136384852	53.1133772373386	51.1212348812528	3365.37016672665	3365.78100645512	-0.000559851129104084	0.988791148608878	0.996834646432544	DUT	15	48331011	48343373	+	3674	protein_coding	deoxyuridine triphosphatase [Source:HGNC Symbol;Acc:HGNC:3078]	-
ENSG00000170035	3297	3409	3535	3310	3615	3100	64.8101689562113	66.2262267683533	64.6923924540419	66.7162372339254	67.8711233780882	62.6095422051383	3438.95860986541	3289.94457698782	0.0638048286220951	0.0957608085874491	0.400144499514098	UBE2E3	2	180967248	181076585	+	2973	protein_coding	ubiquitin conjugating enzyme E2 E3 [Source:HGNC Symbol;Acc:HGNC:12479]	-
ENSG00000159840	3578	3220	3800	3044	3387	3229	60.0524437558754	53.4103009103224	59.3763549789942	52.3858917344812	54.2947796558115	55.6817686927335	3210.95747654193	3512.20670112079	-0.129500283969878	0.00167431178567076	0.0273446338916743	ZYX	7	143381080	143391111	+	3482	protein_coding	zyxin [Source:HGNC Symbol;Acc:HGNC:13200]	-
ENSG00000165283	3190	3574	3379	3352	3628	3134	103.226702126055	114.296971208645	101.795633487285	111.220469413759	112.129833563163	104.196945945486	3512.52916618562	3216.7940577699	0.127095434794161	0.000801334269880262	0.0154194459335783	STOML2	9	35099776	35103195	-	1806	protein_coding	stomatin like 2 [Source:HGNC Symbol;Acc:HGNC:14559]	-
ENSG00000183207	3192	3487	3575	3337	3686	2979	50.8295112907827	54.8761712824388	52.999123277769	54.4864611976166	56.0610092201405	48.7391760023851	3497.05599777321	3225.28371120722	0.116332750973502	0.00471703768197197	0.0580341737819605	RUVBL2	19	48993448	49015995	+	3670	protein_coding	RuvB like AAA ATPase 2 [Source:HGNC Symbol;Acc:HGNC:10475]	-
ENSG00000124571	3372	3283	3722	3133	3410	3333	23.1241166643634	22.249859490018	23.7625772932344	22.0301434331972	22.3349247827013	23.4837542753327	3270.03225023906	3454.38542245874	-0.0791761055416426	0.0358111810658357	0.228466370409714	XPO5	6	43522330	43576075	-	8522	protein_coding	exportin 5 [Source:HGNC Symbol;Acc:HGNC:17675]	-
ENSG00000141959	3113	3658	3331	3208	3853	3065	20.3817445367746	23.6692631722012	20.3037591846048	21.5365402383696	24.0942699382932	20.6180382034022	3563.11239406304	3151.96506261322	0.177341172943377	6.58947683141383e-05	0.00205865621682541	PFKL	21	44300051	44327376	+	8926	protein_coding	phosphofructokinase, liver type [Source:HGNC Symbol;Acc:HGNC:8876]	-
ENSG00000162613	3222	3493	3359	3370	3486	3238	33.232887822084	35.6057333664964	32.2546354123305	35.6411567173393	34.3417527965679	34.3142110349161	3446.13846441239	3257.2688302298	0.0815414347677034	0.0421449826893647	0.251873453772764	FUBP1	1	77944055	77979110	-	5666	protein_coding	far upstream element binding protein 1 [Source:HGNC Symbol;Acc:HGNC:4004]	Others
ENSG00000189343	3194	3292	3534	3227	3689	3186	211.394324841098	215.326282611507	217.753199631119	218.996271851207	233.195194592643	216.650058947555	3395.17736268899	3284.7026752606	0.0479025195097065	0.247818543555339	0.619657788089586	RPS2P46	17	19445970	19446852	-	883	processed_pseudogene	ribosomal protein S2 pseudogene 46 [Source:HGNC Symbol;Acc:HGNC:35839]	-
ENSG00000136448	3067	3612	3491	3410	3561	2979	26.8764667254998	31.2813108572393	28.4805147902183	30.6402370774879	29.8045728040283	26.821528854214	3523.64939456185	3156.87893458095	0.158044776890302	0.000111214959539982	0.0031879710824837	NMT1	17	45051610	45109016	+	6669	protein_coding	N-myristoyltransferase 1 [Source:HGNC Symbol;Acc:HGNC:7857]	-
ENSG00000187555	3029	3506	3649	3275	3478	3180	22.2133757108213	25.410078386072	24.9131555787391	24.6266839723683	24.3611281271993	23.9605640139122	3415.09975095767	3263.12372410685	0.0653045018863989	0.144287797572336	0.491506549647631	USP7	16	8892094	8964514	-	7969	protein_coding	ubiquitin specific peptidase 7 [Source:HGNC Symbol;Acc:HGNC:12630]	-
ENSG00000155304	3409	3298	3498	3089	3596	3215	47.5026338978945	45.4171779194036	45.3784944151375	44.1354889168936	47.8589208908591	46.0284441104375	3319.63801218085	3355.82685929191	-0.0151716928758809	0.716774329374561	0.915326606872987	HSPA13	21	14371115	14383484	-	4194	protein_coding	heat shock protein family A (Hsp70) member 13 [Source:HGNC Symbol;Acc:HGNC:11375]	-
ENSG00000198563	3438	3279	3741	3023	3282	3289	28.6743030300794	27.027583579552	29.0478701345979	25.8526156396559	26.1443653778993	28.1841862175454	3189.57761159492	3467.33957948558	-0.120590128256255	0.00195039766225811	0.0302965402229535	DDX39B	6	31530219	31542448	-	7007	protein_coding	DExD-box helicase 39B [Source:HGNC Symbol;Acc:HGNC:13917]	-
ENSG00000125912	3202	3499	3406	3344	3685	2887	44.8212499220976	48.4044603359489	44.386087748726	47.9963540932658	49.2666074671743	41.5206408215843	3503.14294362618	3143.86559072853	0.155893373517219	0.000147936042793588	0.0039935550192968	NCLN	19	3185563	3209575	+	4175	protein_coding	nicalin [Source:HGNC Symbol;Acc:HGNC:26923]	-
ENSG00000185787	3252	3334	3432	3245	3369	3309	28.8655495690588	29.2464860391992	28.3606487138876	29.5340726372738	28.5616198112401	30.1773214214898	3312.47635712403	3314.8027397908	-0.000803512764049129	0.984021184207115	0.995990069745952	MORF4L1	15	78810487	78898133	+	6584	protein_coding	mortality factor 4 like 1 [Source:HGNC Symbol;Acc:HGNC:16989]	-
ENSG00000110880	3335	3341	3496	3174	3352	3236	29.8379359858603	29.5412058845849	29.1195025404025	29.1178434055056	28.6437239092678	29.7465141736926	3284.83198282228	3337.55240702606	-0.0228786267154407	0.550345630699609	0.842293120220318	CORO1C	12	108645109	108731596	-	6532	protein_coding	coronin 1C [Source:HGNC Symbol;Acc:HGNC:2254]	-
ENSG00000074695	3524	3043	3636	3023	3213	3488	30.4339861718632	25.9718984266598	29.2338760774819	26.7695105345159	26.5024603950062	30.9495289468272	3088.8782799797	3532.21130831169	-0.193182446966189	1.17685996818085e-06	6.54451828305371e-05	LMAN1	18	59327823	59359962	-	6767	protein_coding	lectin, mannose binding 1 [Source:HGNC Symbol;Acc:HGNC:6631]	-
ENSG00000175063	3266	3325	3497	3062	3498	3279	148.420649413143	149.330528079363	147.94945418779	142.679860978739	151.827514226211	153.099647838233	3287.79175054025	3329.51045857939	-0.0177316955165643	0.659484626961891	0.894878484364537	UBE2C	20	45812576	45816957	+	1286	protein_coding	ubiquitin conjugating enzyme E2 C [Source:HGNC Symbol;Acc:HGNC:15937]	-
ENSG00000198952	3258	3394	3559	3171	3493	3043	35.8977046672764	36.9578111919813	36.5075909811452	35.8254114048951	36.7592562184377	34.4486478977273	3346.76350649806	3264.62284451847	0.0356257058892262	0.370866616900021	0.729403804272686	SMG5	1	156249224	156282825	-	5304	protein_coding	SMG5, nonsense mediated mRNA decay factor [Source:HGNC Symbol;Acc:HGNC:24644]	-
ENSG00000070814	2960	3578	3126	3727	3679	2833	15.1224712234634	18.0655087363254	14.8682418660818	19.5240446639698	17.9520220474409	14.870728963694	3659.697585561	2955.97144739827	0.30780346924932	3.26745419342153e-13	6.90588622098981e-11	TCOF1	5	150357629	150400308	+	11439	protein_coding	treacle ribosome biogenesis factor 1 [Source:HGNC Symbol;Acc:HGNC:11654]	-
ENSG00000162704	3225	3234	3750	3082	3258	3317	17.7402923565703	17.5812550152283	19.2044515679053	17.3837325652598	17.1172763840205	18.7469729672616	3187.25536936105	3408.14147044539	-0.0969854006414503	0.0186550399424605	0.153462540118377	ARPC5	1	183620846	183635757	-	10624	protein_coding	actin related protein 2/3 complex subunit 5 [Source:HGNC Symbol;Acc:HGNC:708]	-
ENSG00000150687	2987	3421	3479	3459	3495	3010	14.8881757519554	16.8514836228871	16.1435960116761	17.6781237764339	16.638185953733	15.4144270889989	3455.79907924897	3136.90938598889	0.139083667156708	0.00115579999523976	0.0205676920752905	PRSS23	11	86791059	86952910	+	11725	protein_coding	serine protease 23 [Source:HGNC Symbol;Acc:HGNC:14370]	-
ENSG00000145495	3378	3241	3686	3055	3218	3255	17.41481734353	16.5126628473718	17.6910739234079	16.1491562698066	15.845204464125	17.2410971616681	3167.40362338987	3418.14501449275	-0.110171846665298	0.00447347235740692	0.055653198611946	MARCH6	5	10353703	10440388	+	11336	protein_coding	membrane associated ring-CH-type finger 6 [Source:HGNC Symbol;Acc:HGNC:30550]	-
ENSG00000146648	3401	3182	3676	3034	3215	3319	15.8740130163487	14.6777362563396	15.9733199488751	14.520280987312	14.3322246480259	15.9162950200034	3139.56183507511	3444.88927721339	-0.13399172235263	0.000400639935484444	0.00880616079537151	EGFR	7	55019021	55211628	+	12521	protein_coding	epidermal growth factor receptor [Source:HGNC Symbol;Acc:HGNC:3236]	-
ENSG00000129474	3371	3153	3659	3090	3220	3324	32.9495368815765	30.4574357808229	33.2960380871147	30.9690858329461	30.0606912745018	33.3815274792857	3150.85121287128	3431.19182094249	-0.123126525499573	0.00122828895552189	0.021479606546092	AJUBA	14	22971174	22982642	-	5979	protein_coding	ajuba LIM protein [Source:HGNC Symbol;Acc:HGNC:20250]	-
ENSG00000153310	3188	3160	3539	3292	3282	3341	20.4019427991829	19.9856878328472	21.0849882536379	21.6019214955393	20.0606185066733	21.9676862132594	3242.83942696862	3337.85969069858	-0.0418207054262776	0.340919770136912	0.708387376868572	FAM49B	8	129839593	130017129	-	9132	protein_coding	family with sequence similarity 49 member B [Source:HGNC Symbol;Acc:HGNC:25216]	-
ENSG00000133657	3343	3142	3593	3197	3214	3310	14.740374788721	13.6916924208169	14.7492166348278	14.4542023323241	13.5353830659023	14.9952866160952	3182.1960765983	3396.23955341008	-0.0941365417612229	0.0191703189261722	0.155629406640063	ATP13A3	3	194402672	194498364	-	13254	protein_coding	ATPase 13A3 [Source:HGNC Symbol;Acc:HGNC:24113]	-
ENSG00000114346	3297	3263	3387	3188	3300	3362	35.0392130036036	34.2713548670436	33.5112154956804	34.7402590676533	33.4966877845556	36.7102830483487	3246.99562359455	3334.17941765999	-0.037877444303627	0.371227315183454	0.729805412905059	ECT2	3	172750682	172821474	+	5499	protein_coding	epithelial cell transforming 2 [Source:HGNC Symbol;Acc:HGNC:3155]	-
ENSG00000152102	3263	3222	3550	3134	3264	3309	35.0862247560307	34.2392235484358	35.5375520036239	34.553966148195	33.5214075949605	36.5570348185996	3203.14126767855	3355.48680010101	-0.0670471802937179	0.0854624464485111	0.374660358455002	FAM168B	2	131047876	131093460	-	5435	protein_coding	family with sequence similarity 168 member B [Source:HGNC Symbol;Acc:HGNC:27016]	-
ENSG00000105887	3029	3433	3370	3324	3541	3024	46.8922890170953	52.5236341124204	48.5703964645668	52.7645840489333	52.3577066969029	48.0992798960094	3427.98292314154	3121.72970008441	0.134845518861949	0.000432412919405912	0.00932034203417161	MTPN	7	135926761	135977353	-	3775	protein_coding	myotrophin [Source:HGNC Symbol;Acc:HGNC:15667]	-
ENSG00000167468	3361	3237	3635	3014	3446	3023	97.2862154667464	92.5985743466043	97.9550430533587	89.4551583395104	95.268779022705	89.9032872891521	3225.22775843227	3316.1970827496	-0.0402704489559357	0.358705268404367	0.720366026544922	GPX4	19	1103926	1106791	+	2019	protein_coding	glutathione peroxidase 4 [Source:HGNC Symbol;Acc:HGNC:4556]	-
ENSG00000105810	2932	3606	3095	3424	3595	3031	13.9763127862936	16.9876448172031	13.735007052762	16.7356176637871	16.3674140745351	14.8446242742167	3537.41744171745	3005.31255129228	0.235539406132834	1.47405978586366e-08	1.33288560474599e-06	CDK6	7	92604921	92836594	-	12260	protein_coding	cyclin dependent kinase 6 [Source:HGNC Symbol;Acc:HGNC:1777]	-
ENSG00000087302	3184	3277	3423	3144	3375	3265	22.3569358220719	22.7402097712261	22.3761676928917	22.6360738667272	22.6342197299029	23.5546705672286	3260.57976433153	3273.87275931961	-0.00558833945340377	0.887414822239337	0.968059096833306	RTRAF	14	51989475	52010691	+	8323	protein_coding	RNA transcription, translation and transport factor [Source:HGNC Symbol;Acc:HGNC:23169]	-
ENSG00000092148	3116	3377	3323	3269	3455	3107	14.5020924847914	15.5325616569418	14.3980325355637	15.6001037277538	15.3579695635109	14.8569308728468	3362.71698074402	3164.99430569967	0.0875507618688072	0.0224212087155006	0.172215941528866	HECTD1	14	31100112	31207804	-	12557	protein_coding	HECT domain E3 ubiquitin protein ligase 1 [Source:HGNC Symbol;Acc:HGNC:20157]	-
ENSG00000049656	3456	3178	3621	2965	3388	3030	30.8026205443678	27.992818550193	30.0456805006085	27.096797998864	28.8409700204359	27.7466904119658	3170.03740729448	3346.21082130653	-0.0780848309585255	0.0835386983483518	0.371278011686021	CLPTM1L	5	1317744	1345099	-	6557	protein_coding	CLPTM1 like [Source:HGNC Symbol;Acc:HGNC:24308]	-
ENSG00000143442	3294	3188	3521	3130	3273	3228	18.7407816112286	17.9250849214998	18.6496084388265	18.2594539821366	17.7853591550599	18.8691466138494	3193.34288618003	3328.81842745144	-0.0599995582226734	0.115477094028348	0.439077217973159	POGZ	1	151402724	151459465	-	10272	protein_coding	pogo transposable element derived with ZNF domain [Source:HGNC Symbol;Acc:HGNC:18801]	-
ENSG00000168393	3146	3219	3596	3207	3619	2844	75.0126525068465	75.8534931300447	79.8242920247955	78.4068684169539	82.4170218086118	69.6722802499825	3341.48114993422	3169.68749594028	0.075720950359101	0.123354718776892	0.455797734962321	DTYMK	2	241675742	241686991	-	2451	protein_coding	deoxythymidylate kinase [Source:HGNC Symbol;Acc:HGNC:3061]	-
ENSG00000100297	3224	3178	3607	3115	3401	3098	25.6765364946095	25.0134793177454	26.7440477187584	25.4377563557525	25.8702466661236	25.3499699965388	3225.99321234964	3287.24328080278	-0.0274229076572379	0.491745024048406	0.806545960399112	MCM5	22	35400063	35425430	+	7338	protein_coding	minichromosome maintenance complex component 5 [Source:HGNC Symbol;Acc:HGNC:6948]	-
ENSG00000197771	3233	3095	3482	3200	3388	3212	31.4900659310452	29.7925257115607	31.5744809519447	31.9592947909704	31.5183734039997	32.1438601478771	3223.54008530601	3290.52726994106	-0.0296569305305177	0.465788897789201	0.789572934201776	MCMBP	10	119829404	119892556	-	6000	protein_coding	minichromosome maintenance complex binding protein [Source:HGNC Symbol;Acc:HGNC:25782]	-
ENSG00000148677	3311	3060	3826	2879	3120	3404	97.7760531022917	89.3045429455576	105.18598424364	87.1754766010648	87.9995487033681	103.28030240002	3014.92745438304	3491.00100209575	-0.211682844502137	2.43882256445452e-07	1.56789506137937e-05	ANKRD1	10	90912096	90921276	-	1979	protein_coding	ankyrin repeat domain 1 [Source:HGNC Symbol;Acc:HGNC:15819]	-
ENSG00000183495	3291	3161	3554	3125	3290	3175	10.2822766701024	9.76033453074387	10.3375688375328	10.0113067583984	9.81770165745219	10.19200811407	3188.10032114076	3319.81959192528	-0.058602383338024	0.124721767882111	0.45769272901404	EP400	12	131949920	132081102	+	18705	protein_coding	E1A binding protein p400 [Source:HGNC Symbol;Acc:HGNC:11958]	-
ENSG00000109133	3016	3304	3353	3404	3568	2950	21.390613526174	23.1585170924753	22.139359137953	24.7548785198263	24.1695897654495	21.4965392451783	3421.36116722795	3086.43130581898	0.148297568582356	0.000271381694430661	0.00643562303935568	TMEM33	4	41935120	41960572	+	8240	protein_coding	transmembrane protein 33 [Source:HGNC Symbol;Acc:HGNC:25541]	-
ENSG00000136485	3186	3226	3532	3070	3344	3213	28.3184272615394	28.3378257669598	29.2269597400913	27.9795727209922	28.3884811065604	29.3419323890342	3208.10267076551	3290.72129027164	-0.0366505672603184	0.342669475869482	0.709376531136494	DCAF7	17	63550461	63594266	+	6575	protein_coding	DDB1 and CUL4 associated factor 7 [Source:HGNC Symbol;Acc:HGNC:30915]	-
ENSG00000054118	3126	3155	3495	3224	3550	3005	38.5741527278527	38.4756167123197	40.1507987969427	40.7926387270727	41.8396751991076	38.0983814960568	3303.87206751334	3186.98655626029	0.0517424404328725	0.227543708268749	0.600555558463462	THRAP3	1	36224416	36305357	+	4736	protein_coding	thyroid hormone receptor associated protein 3 [Source:HGNC Symbol;Acc:HGNC:22964]	-
ENSG00000233016	3202	3412	3420	3172	3520	2813	43.0675991771594	45.3541635227442	42.8247689834688	43.746353456685	45.2193721217697	38.8735045346256	3361.77815213547	3122.6588092476	0.106156168870896	0.017366255638767	0.145992059874804	SNHG7	9	136721366	136728184	-	4345	antisense	small nucleolar RNA host gene 7 [Source:HGNC Symbol;Acc:HGNC:28254]	-
ENSG00000113712	3220	3384	3365	3159	3489	2912	24.3946927667113	25.336617770578	23.7336283634686	24.5396549077997	25.2460233773324	22.6665529810797	3338.0084592809	3145.72238955345	0.0855328247118369	0.037128455784562	0.232822070935646	CSNK1A1	5	149492197	149551552	-	7714	protein_coding	casein kinase 1 alpha 1 [Source:HGNC Symbol;Acc:HGNC:2451]	-
ENSG00000088930	3170	3267	3394	3095	3315	3246	53.9012511098298	54.8993904119537	53.7268043211717	53.9609492533751	53.8363546884531	56.7077905990497	3221.04807116505	3253.49978363631	-0.0141709935144942	0.722267221382558	0.918368923169564	XRN2	20	21303304	21389827	+	3437	protein_coding	5'-3' exoribonuclease 2 [Source:HGNC Symbol;Acc:HGNC:12836]	-
ENSG00000131238	2879	3516	3191	3352	3611	2922	33.0684377409115	39.9116501058644	34.1223085022351	39.4780203933273	39.6143040788532	34.4831437504762	3487.76740155465	2979.85744061387	0.227076849566879	4.89795809662149e-09	5.09112990192749e-07	PPT1	1	40071461	40097727	-	5088	protein_coding	palmitoyl-protein thioesterase 1 [Source:HGNC Symbol;Acc:HGNC:9325]	-
ENSG00000064666	3357	3132	3614	3100	3251	2987	53.8236225603092	49.6274705803776	53.9447666944772	50.9638960144076	49.7841483310271	49.2052489695068	3157.28368350805	3295.81785273331	-0.0624568349493551	0.151070785122367	0.501912874351207	CNN2	19	1026581	1039068	+	3645	protein_coding	calponin 2 [Source:HGNC Symbol;Acc:HGNC:2156]	-
ENSG00000245910	3287	3260	3543	2864	3370	3108	154.046688307322	150.990306407268	154.583594786348	137.627436269055	150.846449478483	149.653990008801	3156.66789147105	3291.85238727965	-0.0602883940124875	0.168111963134717	0.524720546209742	SNHG6	8	66921684	66926398	-	1247	processed_transcript	small nucleolar RNA host gene 6 [Source:HGNC Symbol;Acc:HGNC:32965]	-
ENSG00000096060	3068	3486	3139	3311	3442	2953	16.8703046472635	18.9440903743458	16.0693560497518	18.6683568850389	18.0771917761564	16.6834415781127	3409.29745071388	3037.90649415302	0.16656205373015	3.63752429977555e-05	0.00125641444913365	FKBP5	6	35573585	35728583	-	10628	protein_coding	FK506 binding protein 5 [Source:HGNC Symbol;Acc:HGNC:3721]	-
ENSG00000198355	3240	3218	3492	3202	3423	2805	76.94005850369	75.5218023379669	77.2007154114403	77.9665242183213	77.6366755831763	68.4376353668628	3276.40429796996	3155.24867520301	0.0538651692580335	0.25041286302293	0.622731556326247	PIM3	22	49960513	49964080	+	2461	protein_coding	Pim-3 proto-oncogene, serine/threonine kinase [Source:HGNC Symbol;Acc:HGNC:19310]	-
ENSG00000123983	3232	3247	3397	3050	3235	3214	26.0886677330819	25.9024976085393	25.5279349346178	25.2440907577158	24.9406268048603	26.655145031566	3173.13975549237	3264.24345795606	-0.0406130103869517	0.304876913007922	0.676754290797156	ACSL3	2	222860934	222944639	+	7240	protein_coding	acyl-CoA synthetase long chain family member 3 [Source:HGNC Symbol;Acc:HGNC:3570]	-
ENSG00000103194	3117	3411	3365	3201	3342	2935	35.8373434055251	38.7578367889672	36.0183374376936	37.7367091134282	36.6993169291185	34.670630497877	3314.22459265913	3119.00408715118	0.0872525078274715	0.0301833723926793	0.203779263405102	USP10	16	84699978	84779922	+	5083	protein_coding	ubiquitin specific peptidase 10 [Source:HGNC Symbol;Acc:HGNC:12608]	-
ENSG00000204843	3081	3252	3249	3253	3391	3129	17.2485231703207	17.9924191230807	16.9336085996277	18.6734096815476	18.1317840225488	17.9978409353731	3295.03082820025	3137.62972158909	0.0708445735520021	0.0809566193300238	0.366462971179701	DCTN1	2	74361154	74392087	-	10439	protein_coding	dynactin subunit 1 [Source:HGNC Symbol;Acc:HGNC:2711]	-
ENSG00000086061	2932	3326	3156	3381	3552	3004	62.7654193259923	70.3651337795104	62.8974518145675	74.2131701155707	72.6242992922708	66.0710220493362	3415.59695815095	3015.09140656553	0.180103236668815	1.11245511733854e-05	0.000461668873695496	DNAJA1	9	33025211	33039907	+	2730	protein_coding	DnaJ heat shock protein family (Hsp40) member A1 [Source:HGNC Symbol;Acc:HGNC:5229]	-
ENSG00000006652	3311	3062	3362	3022	3316	3250	25.8377365588777	23.6145283355941	24.4248880652998	24.180712259225	24.7150979739186	26.0575316559598	3127.9709325955	3292.31989710142	-0.0733722384133268	0.0765692292668505	0.355278668296167	IFRD1	7	112422968	112481017	+	7489	protein_coding	interferon related developmental regulator 1 [Source:HGNC Symbol;Acc:HGNC:5456]	-
ENSG00000117592	3181	3032	3436	3181	3340	3129	78.5388480147143	73.9824754816957	78.9793583010521	80.531144431303	78.7625655368752	79.3745084598058	3180.58940623806	3229.89874674568	-0.0222861797265141	0.593367569582767	0.864650977051642	PRDX6	1	173477266	173488807	+	2367	protein_coding	peroxiredoxin 6 [Source:HGNC Symbol;Acc:HGNC:16753]	-
ENSG00000108055	3054	3135	3340	3257	3360	3149	41.7495721657304	42.3544792022188	42.5078413815393	45.6541329535924	43.8707241812959	44.2293223244697	3247.51987078234	3163.97731035616	0.0375934690360475	0.374985804470122	0.732079103536006	SMC3	10	110567691	110604636	+	4275	protein_coding	structural maintenance of chromosomes 3 [Source:HGNC Symbol;Acc:HGNC:2468]	-
ENSG00000113649	3163	3205	3383	3171	3163	3201	21.2129345505136	21.2426355462127	21.1223943131044	21.8060571599224	20.2606456701706	22.0567673410892	3177.78327930699	3232.13181320229	-0.0245532635444683	0.556779104130262	0.846085147716461	TCERG1	5	146447311	146511961	+	8714	protein_coding	transcription elongation regulator 1 [Source:HGNC Symbol;Acc:HGNC:15630]	-
ENSG00000078269	3495	3023	3731	2608	3077	3350	16.3493147891621	13.9755634749977	16.2486473318852	12.5094814318295	13.7477745455907	16.1009614692405	2895.25055382253	3504.49179088959	-0.275164385327596	6.22071020205917e-10	7.43943428680668e-08	SYNJ2	6	157981887	158099176	+	12493	protein_coding	synaptojanin 2 [Source:HGNC Symbol;Acc:HGNC:11504]	-
ENSG00000134910	3105	3280	3460	3043	3271	3122	24.5448291823592	25.6242437778878	25.4632653722059	24.66491969995	24.696276736893	25.356303196253	3193.27702757955	3209.41504571948	-0.0073542714130315	0.853082097872145	0.960807402891686	STT3A	11	125591712	125625215	+	7393	protein_coding	STT3A, catalytic subunit of the oligosaccharyltransferase complex [Source:HGNC Symbol;Acc:HGNC:6172]	-
ENSG00000156515	3128	3308	3504	2961	3387	2981	29.0349538940006	30.3458076991755	30.280154149717	28.1820218817692	30.0277037423024	28.4296164342484	3211.58460448631	3182.17953958561	0.0131568914621338	0.759920532511804	0.931742493947337	HK1	10	69269984	69401884	+	6296	protein_coding	hexokinase 1 [Source:HGNC Symbol;Acc:HGNC:4922]	-
ENSG00000160633	3213	3181	3338	3200	3243	3072	26.6872614569501	26.1117367193895	25.8118543096792	27.2535202879225	25.7272142363404	26.2161627342282	3205.5305566508	3190.24335113346	0.0067761371066309	0.866557986375223	0.966104443109987	SAFB	19	5623035	5668478	+	7036	protein_coding	scaffold attachment factor B [Source:HGNC Symbol;Acc:HGNC:10520]	-
ENSG00000182446	3150	3049	3544	3090	3302	3110	19.2280944317229	18.3933959997102	20.1399780854569	19.3403137868378	19.2510885160013	19.504764433074	3142.61648014125	3246.73865914621	-0.047305183476894	0.244492292163951	0.61469305857482	NPLOC4	17	81556887	81648465	-	9574	protein_coding	NPL4 homolog, ubiquitin recognition factor [Source:HGNC Symbol;Acc:HGNC:18261]	-
ENSG00000164104	3077	3132	3490	3026	3347	3154	64.8012859747544	65.1863532488203	68.4259984304063	65.3438013766733	67.3231409956841	68.2452525370431	3162.60695151777	3220.45909759985	-0.0261306646213323	0.518989485072056	0.823898252534967	HMGB2	4	173331695	173335125	-	2775	protein_coding	high mobility group box 2 [Source:HGNC Symbol;Acc:HGNC:5000]	HMG
ENSG00000160209	3350	3262	3388	2975	3315	2917	16.4353606313816	15.8160195018359	15.4745283329697	14.965827842166	15.5335418959212	14.7036612281091	3177.96381615546	3198.42234482387	-0.00924063636166195	0.838406877479412	0.95698365868015	PDXK	21	43719094	43762307	+	11912	protein_coding	pyridoxal kinase [Source:HGNC Symbol;Acc:HGNC:8819]	-
ENSG00000132824	3104	3213	3439	2985	3308	3117	38.7361693244551	39.6263880020759	39.9545939725297	38.1960662039745	39.4287481159457	39.9656046715165	3162.86319555115	3200.7676828312	-0.0170906661702973	0.665066145951765	0.896020241475335	SERINC3	20	44496221	44522109	-	4683	protein_coding	serine incorporator 3 [Source:HGNC Symbol;Acc:HGNC:11699]	-
ENSG00000169564	3169	3002	3493	3171	3446	2867	105.828662208987	99.0764778429046	108.597353210939	108.581704052322	109.912951341052	98.3701622956382	3201.23836160153	3153.10498552267	0.0214850308838416	0.657762258633327	0.894062263438887	PCBP1	2	70087454	70089203	+	1750	protein_coding	poly(rC) binding protein 1 [Source:HGNC Symbol;Acc:HGNC:8647]	-
ENSG00000096746	3204	3223	3347	3109	3091	3159	34.8493580536524	34.6450653440818	33.8920294709103	34.6738719657758	32.1109984501292	35.3025867566502	3139.22132617782	3220.12491161143	-0.0367790189821009	0.388649837100762	0.740667828817523	HNRNPH3	10	68331174	68343191	+	5373	protein_coding	heterogeneous nuclear ribonucleoprotein H3 [Source:HGNC Symbol;Acc:HGNC:5043]	-
ENSG00000135720	3196	3146	3486	3069	3109	3082	22.5631881169614	21.9498327829812	22.9118767429358	22.2162076543598	20.9636521619805	22.3553233515829	3105.58482210489	3234.36232691892	-0.059043265861094	0.142583330778641	0.488543377979065	DYNC1LI2	16	66720893	66751798	-	8278	protein_coding	dynein cytoplasmic 1 light intermediate chain 2 [Source:HGNC Symbol;Acc:HGNC:2966]	-
ENSG00000135390	3047	3102	3493	2973	3497	2926	44.6179735948855	44.8908662053083	47.6184836179262	44.6387105738952	48.9086358387484	44.0216521385548	3182.56041239312	3132.44195001228	0.022796227866564	0.623673013445414	0.878195378128606	ATP5MC2	12	53632726	53677408	-	3991	protein_coding	ATP synthase membrane subunit c locus 2 [Source:HGNC Symbol;Acc:HGNC:842]	-
ENSG00000108588	3132	3258	3268	3111	3101	3154	40.3433622463437	41.4744103755472	39.1897030001538	41.0893897790565	38.150886333959	41.7413656139067	3154.77096506446	3169.3993863735	-0.00662033935912412	0.880534436053274	0.96800252171995	CCDC47	17	63745250	63776351	-	4537	protein_coding	coiled-coil domain containing 47 [Source:HGNC Symbol;Acc:HGNC:24856]	-
ENSG00000087191	3123	3103	3400	3183	3321	2891	40.6485219872684	39.9147445731378	41.1994368377281	42.4804156401693	41.2851797414232	38.6612146353372	3198.79166988655	3116.77458479596	0.037007051382732	0.380632828155303	0.735987189628526	PSMC5	17	63827152	63832026	+	4490	protein_coding	proteasome 26S subunit, ATPase 5 [Source:HGNC Symbol;Acc:HGNC:9552]	-
ENSG00000100591	2779	3361	3068	3377	3653	2780	55.0909400779873	65.8474487782121	56.6221791702742	68.6439144181058	69.1661875768803	56.6227633554664	3458.33405119506	2858.53243661349	0.274774396596438	7.69002772678488e-12	1.29588618753487e-09	AHSA1	14	77457870	77469474	+	2948	protein_coding	activator of HSP90 ATPase activity 1 [Source:HGNC Symbol;Acc:HGNC:1189]	-
ENSG00000136026	3185	3264	3157	3046	3516	2843	51.1641610901217	51.8185641896305	47.2139777199994	50.1724910321412	53.9458222152936	46.9232309846261	3267.76241435187	3044.88818022373	0.102272051693659	0.0233087116367911	0.176473445081274	CKAP4	12	106237877	106304279	-	3638	protein_coding	cytoskeleton associated protein 4 [Source:HGNC Symbol;Acc:HGNC:16991]	-
ENSG00000140943	3125	3234	3309	3034	3285	3018	17.8383225356859	18.2441153820849	17.5849179201829	17.758198695266	17.9098477427553	17.7001869685106	3179.36813485275	3132.85401039594	0.0213760370688698	0.580369048346461	0.857589002771772	MBTPS1	16	84053761	84116906	-	10238	protein_coding	membrane bound transcription factor peptidase, site 1 [Source:HGNC Symbol;Acc:HGNC:15456]	-
ENSG00000141030	3041	3159	3422	3020	3337	3017	63.7445069672299	65.4417306963982	66.7799269068685	64.9101530681026	66.8090170869423	64.9764955570207	3166.30326187769	3139.64496958902	0.0120885186657454	0.761003778391676	0.932394238172252	COPS3	17	17246820	17281293	-	2788	protein_coding	COP9 signalosome subunit 3 [Source:HGNC Symbol;Acc:HGNC:2239]	-
ENSG00000131504	2851	3365	3170	3341	3293	2953	22.5919806997315	26.3524479227365	23.3859997743743	27.1464416686353	24.9230593206822	24.0422531650416	3331.49066540006	2974.57227210143	0.163245773536379	0.000186719223268675	0.00482531150015401	DIAPH1	5	141515016	141619055	-	7375	protein_coding	diaphanous related formin 1 [Source:HGNC Symbol;Acc:HGNC:2876]	-
ENSG00000126247	3094	3163	3272	3042	3401	2990	51.9888064861524	52.5251781522628	51.1849662099058	52.411681329499	54.5819062783252	51.6196855105706	3195.80523237072	3101.13823484257	0.0436538209774958	0.267929817627919	0.639604084923313	CAPNS1	19	36139575	36150353	+	3478	protein_coding	calpain small subunit 1 [Source:HGNC Symbol;Acc:HGNC:1481]	-
ENSG00000084463	2876	3357	3207	3221	3374	2889	31.6231209086514	36.4792576794275	32.8287536264892	36.3149888952431	35.4334512040488	32.6375850557647	3313.45162274749	2972.4482183009	0.156461413803916	7.61121925978327e-05	0.00229409161537424	WBP11	12	14784579	14803540	-	5315	protein_coding	WW domain binding protein 11 [Source:HGNC Symbol;Acc:HGNC:16461]	-
ENSG00000172354	2968	3175	3388	3036	3547	2809	60.7117528579858	64.1846842525749	64.5196295072927	63.6780838633529	69.2983019795538	59.0357714107101	3244.66864577929	3032.47418983066	0.0973946105781964	0.0353017518548635	0.226352855900759	GNB2	7	100673531	100679174	+	2857	protein_coding	G protein subunit beta 2 [Source:HGNC Symbol;Acc:HGNC:4398]	-
ENSG00000283041	3153	3139	3393	3025	3359	2831	140.232191541545	137.972924673895	140.490577595341	137.952150032371	142.687616600135	129.36543338997	3168.44885566756	3103.92762332172	0.0294224191057831	0.495594247909724	0.807820338854961	AC008038.1	7	133034607	133035920	-	1314	processed_pseudogene	eukaryotic translation elongation factor 1 gamma (	-
ENSG00000106554	2929	3354	3221	3109	3321	2929	49.9341514479824	56.5093308757725	51.122091717337	54.347349495949	54.075395869017	51.3041270119266	3256.75346915911	3008.5122036107	0.114341524547482	0.00416797922946407	0.0528577707982889	CHCHD3	7	132784868	133082088	-	3428	protein_coding	coiled-coil-helix-coiled-coil-helix domain containing 3 [Source:HGNC Symbol;Acc:HGNC:21906]	-
ENSG00000111530	3088	3069	3406	3087	3157	3045	13.2161422018519	12.9808491732908	13.5709935079408	13.5470079210535	12.9048964038879	13.3896534303054	3101.61403680126	3160.13674155722	-0.0273273175589533	0.494939760816966	0.807820338854961	CAND1	12	67269281	67319951	+	13655	protein_coding	cullin associated and neddylation dissociated 1 [Source:HGNC Symbol;Acc:HGNC:30688]	-
ENSG00000107929	3214	3166	3309	2923	3300	2927	14.6330642575459	14.2455467386709	14.0257393009374	13.6457549091432	14.3501313592452	13.6919958129955	3123.25393897933	3131.34028700659	-0.00355726375526172	0.932395123326779	0.981443555930426	LARP4B	10	806914	931705	-	12836	protein_coding	La ribonucleoprotein domain family member 4B [Source:HGNC Symbol;Acc:HGNC:28987]	-
ENSG00000167747	3122	3138	3246	2993	3356	2958	56.0360634287704	55.6629812387882	54.240392413006	55.0834052380458	57.5319641355002	54.5490908923122	3156.10605116115	3091.34777908426	0.0302083262749866	0.449870859788511	0.77893902096353	C19orf48	19	50797704	50804929	-	3256	protein_coding	chromosome 19 open reading frame 48 [Source:HGNC Symbol;Acc:HGNC:29667]	-
ENSG00000023228	2889	3302	3151	3222	3190	3041	13.7623592446481	15.5453756623729	13.9744054447201	15.7380249148965	14.5140481950083	14.8838881079451	3236.33893387985	3011.84633059333	0.103692800299211	0.0216235456270504	0.167593780114323	NDUFS1	2	206114817	206159603	-	12268	protein_coding	NADH:ubiquinone oxidoreductase core subunit S1 [Source:HGNC Symbol;Acc:HGNC:7707]	-
ENSG00000120694	2902	3260	3111	3258	3276	2982	20.2141071271995	22.4415866614855	20.1742200634422	23.269528254391	21.794834592153	21.3412288010328	3262.44317676984	2983.28029185214	0.129079974979351	0.00234124088559686	0.0353314533644616	HSPH1	13	31134974	31162388	-	8390	protein_coding	heat shock protein family H (Hsp110) member 1 [Source:HGNC Symbol;Acc:HGNC:16969]	-
ENSG00000105701	3057	3196	3236	3154	3328	2807	61.5626273620859	63.6073470632908	60.6694151553622	65.1272500241562	64.011433727164	58.0789489245776	3221.97225747217	3014.10622926026	0.0959202525154982	0.0176184160686954	0.147332348508293	FKBP8	19	18531751	18544077	-	2902	protein_coding	FK506 binding protein 8 [Source:HGNC Symbol;Acc:HGNC:3724]	-
ENSG00000123485	3129	3076	3400	2935	3204	3024	47.8572391822523	46.4951029095281	48.4128425546713	46.0287867434072	46.8044466189065	47.5202254926552	3066.58801471536	3164.79507745031	-0.0455254091141321	0.239458843939065	0.610387832566051	HJURP	2	233833416	233854566	-	3821	protein_coding	Holliday junction recognition protein [Source:HGNC Symbol;Acc:HGNC:25444]	-
ENSG00000124225	2782	3329	3049	3212	3708	2638	28.9345817665389	34.2178472222944	29.5227695059235	34.2542895316995	36.8342930080259	28.1896382526085	3408.41812552347	2804.47424043055	0.281370998734544	6.72225285794347e-11	9.34561203575591e-09	PMEPA1	20	57648392	57711536	-	5619	protein_coding	prostate transmembrane protein, androgen induced 1 [Source:HGNC Symbol;Acc:HGNC:14107]	-
ENSG00000076928	2954	3322	3149	3134	3391	2763	19.9901923497738	22.2169743846748	19.8389521783984	21.7462721185086	21.9172873334167	19.2106471365307	3277.24333107087	2936.94893215131	0.158028891707468	6.36491924856734e-05	0.00200855881217873	ARHGEF1	19	41883161	41930150	+	8636	protein_coding	Rho guanine nucleotide exchange factor 1 [Source:HGNC Symbol;Acc:HGNC:681]	-
ENSG00000242372	2992	3231	3264	3007	3408	2803	107.207888832293	114.414460427821	108.881699905177	110.478540124672	116.63187840175	103.191251683982	3208.59758434953	2999.61670857546	0.0970841598663108	0.0189819057722343	0.155004960351534	EIF6	20	35278911	35284985	-	1631	protein_coding	eukaryotic translation initiation factor 6 [Source:HGNC Symbol;Acc:HGNC:6159]	-
ENSG00000106628	3029	3120	3379	2926	3352	2893	47.9075483192246	48.7683510066144	49.7545098993336	47.4524170627771	50.6362123343268	47.0118925179807	3125.70496091759	3079.24134276492	0.0215276762982642	0.609571495159777	0.873980928039566	POLD2	7	44114681	44124358	-	3695	protein_coding	DNA polymerase delta 2, accessory subunit [Source:HGNC Symbol;Acc:HGNC:9176]	-
ENSG00000156970	2968	3125	3067	3178	3285	3072	38.7518940829458	40.3234668251687	37.280557797672	42.5463467014511	40.9653756010565	41.2102147001853	3192.81014476413	3022.83686806051	0.0792972961273803	0.0758097540861498	0.352877565366948	BUB1B	15	40161023	40221136	+	4476	protein_coding	BUB1 mitotic checkpoint serine/threonine kinase B [Source:HGNC Symbol;Acc:HGNC:1149]	-
ENSG00000156535	2718	3284	3039	3272	3358	3013	16.2383130469881	19.3898035863766	16.9029203575851	20.0439862546109	19.1612871140988	18.4946116673916	3301.62490997724	2909.49685872075	0.182592984990101	0.000115059835852295	0.00326452932231946	CD109	6	73695785	73828316	+	9782	protein_coding	CD109 molecule [Source:HGNC Symbol;Acc:HGNC:21685]	-
ENSG00000148672	3005	3151	3251	3070	3157	3049	49.9050304829015	51.7162535713367	50.2639258751608	52.2778319524079	50.0756920702158	52.0249775144558	3123.02648681938	3085.00274382004	0.0176532730967301	0.662087422861246	0.895053618003916	GLUD1	10	87050486	87094866	-	3519	protein_coding	glutamate dehydrogenase 1 [Source:HGNC Symbol;Acc:HGNC:4335]	-
ENSG00000156471	3018	3042	3307	3023	3220	3070	28.0183539083703	27.9101001660372	28.5822993937498	28.7766922616472	28.551687550476	29.2830551003582	3090.79624564598	3114.19259893591	-0.0108222441201755	0.786179569749767	0.940168187372338	PTDSS1	8	96261715	96336995	+	6295	protein_coding	phosphatidylserine synthase 1 [Source:HGNC Symbol;Acc:HGNC:9587]	-
ENSG00000125970	3107	3084	3283	3064	3207	2926	24.1683488011046	23.7082173674073	23.774763062096	24.4384598128744	23.8263334910462	23.3848547431082	3114.74146007304	3086.82619747462	0.012799649790254	0.745939673668847	0.927306168331633	RALY	20	33993646	34108308	+	7513	protein_coding	RALY heterogeneous nuclear ribonucleoprotein [Source:HGNC Symbol;Acc:HGNC:15921]	-
ENSG00000100425	3389	3037	3276	2906	3161	2890	33.8559354859144	29.983811966699	30.4681952896422	29.7672149559487	30.1606206914429	29.6630442977823	3029.77771760207	3167.11189633389	-0.0638664751478553	0.179495623625616	0.543076802492954	BRD1	22	49773283	49827512	-	5850	protein_coding	bromodomain containing 1 [Source:HGNC Symbol;Acc:HGNC:1102]	-
ENSG00000068654	3047	3170	3190	3193	3291	2767	13.171856839795	13.542929386019	12.8382201470363	14.1531402471848	13.5879818895707	12.2896166102248	3214.88782895391	2982.48873974771	0.107896967437416	0.0101223555983505	0.100956163632937	POLR1A	2	86020216	86106155	-	13519	protein_coding	RNA polymerase I subunit A [Source:HGNC Symbol;Acc:HGNC:17264]	-
ENSG00000172053	3059	3134	3256	3096	3215	2882	37.971883390461	38.4468229569844	37.6276110052324	39.4060548559013	38.1167767242847	36.7562558574612	3144.9935760092	3046.98771574428	0.0453952601073149	0.251841497260124	0.624940011719567	QARS	3	49095932	49105135	-	4708	protein_coding	glutaminyl-tRNA synthetase [Source:HGNC Symbol;Acc:HGNC:9751]	-
ENSG00000065809	3070	3049	3294	2881	3249	3086	25.5612594655412	25.0888122668792	25.5333063531846	24.5961127723284	25.8372396839533	26.3994222805176	3053.43456362335	3133.15730027902	-0.0367668007580878	0.362838824020875	0.722818090768435	FAM107B	10	14518557	14774897	-	7019	protein_coding	family with sequence similarity 107 member B [Source:HGNC Symbol;Acc:HGNC:23726]	-
ENSG00000134884	3029	3091	3402	2959	3067	3054	30.4678814181643	30.7270447224359	31.8578806169667	30.5187887112139	29.465192904206	31.5621546861544	3035.81399140655	3142.13456415875	-0.049955843814602	0.218525437011667	0.591204064812397	ARGLU1	13	106541673	106568164	-	5810	protein_coding	arginine and glutamate rich 1 [Source:HGNC Symbol;Acc:HGNC:25482]	-
ENSG00000136240	3015	3074	3325	3109	3208	2866	44.1604547009814	44.496811027895	45.3395763238723	46.692409541883	44.8779601956623	43.1297592598319	3127.26891009219	3048.26643262599	0.0364102169233697	0.374937493458716	0.732079103536006	KDELR2	7	6445953	6484242	-	3990	protein_coding	KDEL endoplasmic reticulum protein retention receptor 2 [Source:HGNC Symbol;Acc:HGNC:6305]	-
ENSG00000170540	2944	3167	3331	2959	3285	2889	46.931502767338	49.8945973937759	49.4357213534595	48.3672019673084	50.0166451692114	47.3182663860854	3131.19004274658	3034.20081447096	0.0452067714736778	0.267625245157583	0.639151379996272	ARL6IP1	16	18791667	18801678	-	3666	protein_coding	ADP ribosylation factor like GTPase 6 interacting protein 1 [Source:HGNC Symbol;Acc:HGNC:697]	-
ENSG00000119681	2890	3294	3274	3030	3191	2889	18.5782713026181	20.9271389024273	19.5941180795545	19.9723620648114	19.592361777453	19.0813732891199	3167.72564778715	2998.1588302484	0.0790643293605493	0.0609516437681203	0.313619239388425	LTBP2	14	74498170	74612378	-	9091	protein_coding	latent transforming growth factor beta binding protein 2 [Source:HGNC Symbol;Acc:HGNC:6715]	-
ENSG00000188486	3179	3215	3175	3039	3199	2759	115.108160379995	115.047018110116	107.028367902078	112.830270527136	110.632405339856	102.641245593885	3147.12204879006	3019.45649211186	0.0596105219885257	0.18986942852708	0.556890238417243	H2AFX	11	119093854	119095467	-	1614	protein_coding	H2A histone family member X [Source:HGNC Symbol;Acc:HGNC:4739]	-
ENSG00000205250	3133	3035	3252	2887	3230	3011	51.1156548605305	48.9362891650427	49.3950761156559	48.2969451745873	50.332509702645	50.4729766022193	3044.73905880524	3115.2622493165	-0.0326504774167114	0.414807935804414	0.758798332568535	E2F4	16	67192169	67198918	+	3582	protein_coding	E2F transcription factor 4 [Source:HGNC Symbol;Acc:HGNC:3118]	E2F
ENSG00000143924	2954	3159	3208	2975	3188	3041	20.6575686409772	21.8321820248364	20.8853934445829	21.3321695890729	21.2931324555985	21.8494123858168	3102.86368938661	3051.59128952543	0.0242641326675018	0.550781966911416	0.842331334168211	EML4	2	42169350	42332548	+	8357	protein_coding	echinoderm microtubule associated protein like 4 [Source:HGNC Symbol;Acc:HGNC:1316]	-
ENSG00000113648	2925	3228	3207	3083	3240	2821	9.64131451599828	10.5153252472514	9.84121971375016	10.4198927496364	10.2001819728992	9.55362288595868	3179.81702146762	2965.42413857308	0.100387570056579	0.0111468210623455	0.108433097412242	H2AFY	5	135333900	135399914	-	17730	protein_coding	H2A histone family member Y [Source:HGNC Symbol;Acc:HGNC:4740]	-
ENSG00000188643	2982	3096	3102	3120	3334	2847	102.452471897639	105.122228322967	99.2193056484317	109.912918593285	109.403931011762	100.497879250217	3178.89671191002	2960.69799779738	0.102697371894416	0.0108559440446422	0.106065844758201	S100A16	1	153606886	153613145	-	1701	protein_coding	S100 calcium binding protein A16 [Source:HGNC Symbol;Acc:HGNC:20441]	-
ENSG00000004478	2799	3187	3122	3294	3251	2825	31.5785550820612	35.5345011980005	32.791542227752	38.105906265006	35.0315097811957	32.7463150676828	3242.54516468977	2897.75280819818	0.161784207045177	0.000196571497806837	0.00506080601529548	FKBP4	12	2794953	2805423	+	5180	protein_coding	FK506 binding protein 4 [Source:HGNC Symbol;Acc:HGNC:3720]	-
ENSG00000159164	3040	3004	3415	2942	3126	2948	36.8286161330594	35.9658682506404	38.5160828721453	36.5454933438413	36.170400675527	36.6939042783985	3019.97199798263	3113.24952358577	-0.0442946664192233	0.270902495347197	0.643111537513665	SV2A	1	149903318	149917882	-	4824	protein_coding	synaptic vesicle glycoprotein 2A [Source:HGNC Symbol;Acc:HGNC:20566]	-
ENSG00000197386	2856	3304	3136	3136	3229	2810	8.43140349839928	9.63963330177797	8.6190085684985	9.4928598389021	9.10462881857	8.52319880233563	3219.85874627878	2916.1404887532	0.142648623890082	0.000446727412606016	0.00953647271210002	HTT	4	3041422	3243960	+	19796	protein_coding	huntingtin [Source:HGNC Symbol;Acc:HGNC:4851]	-
ENSG00000162402	2941	3096	3107	3009	3229	3077	14.6003708417249	15.1896797806123	14.359843388203	15.3168829679584	15.3105022164808	15.6946265588869	3106.82265518814	3028.01305872242	0.037538969012111	0.382094135797898	0.737146743858495	USP24	1	55066359	55215113	-	11772	protein_coding	ubiquitin specific peptidase 24 [Source:HGNC Symbol;Acc:HGNC:12623]	-
ENSG00000116679	3194	3016	3162	2875	3085	3117	23.5415801279719	21.9690278392137	21.6971230171902	21.7279068586928	21.7174282630555	23.6043544806043	2987.65523036678	3144.25321718425	-0.073174275731185	0.0899864722849619	0.385527559612229	IVNS1ABP	1	185296388	185317329	-	7929	protein_coding	influenza virus NS1A binding protein [Source:HGNC Symbol;Acc:HGNC:16951]	-
ENSG00000101266	2917	3158	3203	3042	3141	2945	5.77424302335743	6.17802354345951	5.90276040911952	6.17443442956331	5.93853191734189	5.98961015232471	3110.5460935244	3004.36532967293	0.0499696222468145	0.215503048300442	0.588734094622402	CSNK2A1	20	472498	543835	-	29523	protein_coding	casein kinase 2 alpha 1 [Source:HGNC Symbol;Acc:HGNC:2457]	-
ENSG00000100697	2986	3059	3249	2981	2960	3162	14.1943565554676	14.3709073028514	14.3785537800157	14.5300539549602	13.4390988197426	15.4433815158121	2998.35895261046	3117.06319006882	-0.0560087583315923	0.221354310869392	0.59390847622648	DICER1	14	95086228	95158010	-	12294	protein_coding	dicer 1, ribonuclease III [Source:HGNC Symbol;Acc:HGNC:17098]	-
ENSG00000165934	2878	3188	3176	2991	3276	2872	12.3717374054431	13.5436904975098	12.7104224557221	13.1836498786032	13.4504348825424	12.6846639845939	3146.32834002485	2957.52632926184	0.0893095696252175	0.0238714360559843	0.178546141099299	CPSF2	14	92121937	92172145	+	13595	protein_coding	cleavage and polyadenylation specific factor 2 [Source:HGNC Symbol;Acc:HGNC:2325]	-
ENSG00000005007	3127	3012	3387	2945	3160	2729	21.2494916881243	20.2280694540829	21.4276946524124	20.5203756888244	20.5097457421486	19.0536782871405	3034.60076609089	3058.01602012869	-0.0115902791182161	0.803312127680581	0.947749812672475	UPF1	19	18831938	18868236	+	8600	protein_coding	UPF1, RNA helicase and ATPase [Source:HGNC Symbol;Acc:HGNC:9962]	-
ENSG00000188529	2912	3076	3148	3010	3104	3102	16.5593821917669	17.2869308375311	16.6658347300827	17.5508679552923	16.8588133000448	18.1237966446581	3060.32383248217	3039.74677701777	0.00996281813691494	0.822011643121184	0.953029656498886	SRSF10	1	23964804	23980927	-	10277	protein_coding	serine and arginine rich splicing factor 10 [Source:HGNC Symbol;Acc:HGNC:16713]	-
ENSG00000025772	2570	3490	2878	3335	3469	2593	72.8389334672054	97.7540334289814	75.9382933036496	96.9182663626513	93.9046901471804	75.5070667617482	3427.5934570035	2663.95244189082	0.36337287051734	4.24687579816927e-19	2.14698875578358e-16	TOMM34	20	44942130	44960486	-	2062	protein_coding	translocase of outer mitochondrial membrane 34 [Source:HGNC Symbol;Acc:HGNC:15746]	-
ENSG00000120137	3019	3127	3136	2993	3022	3025	16.6761794945132	17.0702598984368	16.1268330455573	16.9519439938636	15.9433814709461	17.1677529468878	3045.05816328669	3045.37385613569	-3.55412007326935e-05	0.999345075754571	0.999550204650819	PANK3	5	168548495	168579600	-	10580	protein_coding	pantothenate kinase 3 [Source:HGNC Symbol;Acc:HGNC:19365]	-
ENSG00000132294	3032	2925	3307	2911	3085	3061	28.5934669413927	27.2610320976037	29.0343028374463	28.1487535712386	27.7872339354151	29.6589366985668	2969.80688609346	3115.79264730961	-0.0692070519689485	0.0829427969675936	0.370180492726154	EFR3A	8	131904088	132013642	+	6197	protein_coding	EFR3 homolog A [Source:HGNC Symbol;Acc:HGNC:28970]	-
ENSG00000182512	3167	2769	3271	2829	3405	2878	65.0556332049946	56.213238334052	62.5542724029749	59.5866728670839	66.8046188702518	60.7410454461786	2992.49038145783	3086.66170082211	-0.0444345097790022	0.407627762601074	0.754599862791136	GLRX5	14	95533503	95544724	+	2845	protein_coding	glutaredoxin 5 [Source:HGNC Symbol;Acc:HGNC:20134]	-
ENSG00000074842	3157	2819	3325	2926	3208	2865	109.951647485473	97.0288846606253	107.809838815406	104.491466654923	106.712193790639	102.519484431521	2979.26677861327	3095.72259994907	-0.0554314864313289	0.225304663331738	0.597528641559431	MYDGF	19	4641374	4670370	-	1678	protein_coding	myeloid derived growth factor [Source:HGNC Symbol;Acc:HGNC:16948]	-
ENSG00000276043	2980	3023	3262	3068	3024	2938	33.8493240622678	33.9352214758302	34.4950899051829	35.7329141467556	32.8071158965084	34.2878422803928	3036.9896867762	3041.64272968088	-0.00264305445943052	0.95041406673065	0.987106367670255	UHRF1	19	4903080	4962154	+	5145	protein_coding	ubiquitin like with PHD and ring finger domains 1 [Source:HGNC Symbol;Acc:HGNC:12556]	-
ENSG00000142599	3196	2810	3555	2842	2922	2949	16.2373355848219	14.1088988514737	16.8146251062887	14.8051023313382	14.1788411472076	15.3935007223882	2855.3227473756	3209.98617175707	-0.169558147296219	0.000113572462170305	0.00323885365194393	RERE	1	8352397	8817643	-	11503	protein_coding	arginine-glutamic acid dipeptide repeats [Source:HGNC Symbol;Acc:HGNC:9965]	zf-GATA
ENSG00000130741	3008	2958	3438	2772	3009	3081	50.6310846387114	49.2058086039602	53.8746993323064	47.8422910933378	48.3742357000558	53.2826388634119	2908.37080519179	3155.68609949076	-0.117857236626271	0.00437009312922933	0.0547961395527493	EIF2S3	X	24054716	24077971	+	3472	protein_coding	eukaryotic translation initiation factor 2 subunit gamma [Source:HGNC Symbol;Acc:HGNC:3267]	-
ENSG00000162714	3109	2980	3219	2950	3186	2797	17.2532225752745	16.3434813264663	16.6306823116375	16.7861408520136	16.8868172639361	15.9476463842703	3034.04019406519	3022.8247187298	0.00522037317409508	0.901859237767803	0.973541705492283	ZNF496	1	247297412	247331846	-	10531	protein_coding	zinc finger protein 496 [Source:HGNC Symbol;Acc:HGNC:23713]	zf-C2H2
ENSG00000008294	2864	3082	3212	2994	3172	2893	13.9911053451793	14.8795724204067	14.6081135988242	14.9971989578542	14.8001024268187	14.5205168313917	3078.66067450133	2971.3590840258	0.0509936627971912	0.202200782908478	0.570491402209053	SPAG9	17	50962174	51120865	-	11963	protein_coding	sperm associated antigen 9 [Source:HGNC Symbol;Acc:HGNC:14524]	-
ENSG00000111897	3045	3057	3142	2896	3105	2969	56.7272713483172	56.2832075757888	54.4942105742838	55.3200416687821	55.2482760430422	56.8289226083454	3014.97451110721	3036.6380251465	-0.0100171837578839	0.803041272307681	0.947674386640533	SERINC1	6	122443354	122471822	-	3137	protein_coding	serine incorporator 1 [Source:HGNC Symbol;Acc:HGNC:13464]	-
ENSG00000178741	3030	2982	3110	3018	3141	2931	125.497400594113	122.061455751256	119.920126747478	128.171268177466	124.254626361222	124.727594995152	3043.70887889184	3008.41669141182	0.0169744208528877	0.680366590843374	0.900677349998687	COX5A	15	74919791	74938168	-	1411	protein_coding	cytochrome c oxidase subunit 5A [Source:HGNC Symbol;Acc:HGNC:2267]	-
ENSG00000105063	2844	3040	2962	3167	3445	2747	25.2478762371578	26.6715127341938	24.4804785182397	28.8285413004149	29.2103671858391	25.055815819669	3212.17828191326	2835.77964896414	0.180016977125051	4.26237275021327e-05	0.00144091518929702	PPP6R1	19	55229780	55258995	-	6583	protein_coding	protein phosphatase 6 regulatory subunit 1 [Source:HGNC Symbol;Acc:HGNC:29195]	-
ENSG00000134352	3152	2756	3304	2840	2980	3128	19.8242206722807	17.1304168807941	19.3459268412494	18.3150284935339	17.9010583447237	20.2130237789198	2855.31553117691	3178.4218170106	-0.1545135195113	0.00023368029778669	0.00574998290261851	IL6ST	5	55935095	55994993	-	9292	protein_coding	interleukin 6 signal transducer [Source:HGNC Symbol;Acc:HGNC:6021]	-
ENSG00000123136	3007	2990	3272	2950	3004	2935	45.7637199653249	44.9715528461059	46.3597167911595	46.0351170084779	43.6656921974687	45.8934413595595	2978.85008206713	3052.82823021786	-0.0357293391233984	0.375793077896933	0.732230310506252	DDX39A	19	14408819	14419383	-	3840	protein_coding	DExD-box helicase 39A [Source:HGNC Symbol;Acc:HGNC:17821]	-
ENSG00000168090	3013	2967	3200	2929	3185	2845	62.7300790379047	61.0482267349402	62.0249280668578	62.5281268543501	63.3342554129135	60.8574290927483	3022.14508803576	3001.15501911421	0.01002756147831	0.802282680152356	0.947439792806806	COPS6	7	100088954	100092200	+	2807	protein_coding	COP9 signalosome subunit 6 [Source:HGNC Symbol;Acc:HGNC:21749]	-
ENSG00000123144	2977	3076	3082	2873	3277	2835	124.093757991507	126.717395304784	119.603344562204	122.796523628466	130.46681875223	121.416802965029	3068.65836010931	2948.59640882542	0.0580053128959696	0.161011531884278	0.516457977857695	TRIR	19	12730640	12734775	-	1402	protein_coding	telomerase RNA component interacting RNase [Source:HGNC Symbol;Acc:HGNC:28424]	-
ENSG00000265241	2774	3079	3182	3088	3149	2843	29.0270161783553	31.8408337585167	30.9981447153221	33.1323754413104	31.4717670716897	30.565212949341	3102.713912809	2914.36655547513	0.0899349047647564	0.0346873430341469	0.223388899377986	RBM8A	1	145917714	145927678	-	5585	protein_coding	RNA binding motif protein 8A [Source:HGNC Symbol;Acc:HGNC:9905]	-
ENSG00000087087	2990	3024	3262	2952	3030	2851	36.0286977913305	36.0112310517834	36.5932448581785	36.4731333336126	34.8716530437758	35.2963032757049	2999.21138392377	3014.91839454205	-0.00798044794254987	0.844225990081879	0.957784883504455	SRRT	7	100875111	100888664	+	4850	protein_coding	serrate, RNA effector molecule [Source:HGNC Symbol;Acc:HGNC:24101]	-
ENSG00000112739	2743	3022	3153	3056	3056	3072	20.397532535259	22.2087998963155	21.8280723983972	23.3015344385113	21.7048958501521	23.4707877590062	3042.80361890352	2974.04652017115	0.0329468961352695	0.507806829184617	0.81828854740529	PRPF4B	6	4021267	4064983	+	7859	protein_coding	pre-mRNA processing factor 4B [Source:HGNC Symbol;Acc:HGNC:17346]	-
ENSG00000141027	3032	2995	3217	2830	3072	2953	11.5030975484167	11.2295211288666	11.3625617009009	11.009089066774	11.1316449679142	11.5107515640211	2960.95619571856	3050.23279221094	-0.0426948795072685	0.27665829760387	0.649017841373178	NCOR1	17	16029157	16218185	-	15404	protein_coding	nuclear receptor corepressor 1 [Source:HGNC Symbol;Acc:HGNC:7672]	MYB
ENSG00000132646	2941	3062	3151	2932	3042	2958	116.842668625959	120.22379517693	116.545211417965	119.439988520299	115.429863502289	120.742243334717	3008.80831375661	3000.64410551007	0.00396660850687097	0.922239593226832	0.979005064979813	PCNA	20	5114953	5126626	-	1471	protein_coding	proliferating cell nuclear antigen [Source:HGNC Symbol;Acc:HGNC:8729]	-
ENSG00000160014	2836	3033	3227	2937	3166	2848	45.1975019577698	47.7704596599882	47.8791860803281	47.9945027275771	48.1916333125865	46.6340161372393	3040.7549535258	2951.07017303054	0.0429447153801635	0.290809406307212	0.663828711068035	CALM3	19	46601074	46610793	+	3667	protein_coding	calmodulin 3 [Source:HGNC Symbol;Acc:HGNC:1449]	-
ENSG00000100889	2959	3193	3003	2882	3417	2586	41.2813337613843	44.0236936867178	39.0035085320378	41.2270325201018	45.5309029924612	37.0673811573796	3155.70246216653	2831.65688294124	0.15651144135097	0.00127770324198451	0.0220319619493825	PCK2	14	24094053	24110598	+	4189	protein_coding	phosphoenolpyruvate carboxykinase 2, mitochondrial [Source:HGNC Symbol;Acc:HGNC:8725]	-
ENSG00000124562	2838	3142	3059	2985	3216	2769	129.879500451573	142.106257905643	130.330866695122	140.072183267982	140.57134101832	130.198446432971	3109.66234542418	2871.76868694208	0.114824217155688	0.00336419434435617	0.046125914413952	SNRPC	6	34757406	34773794	+	1277	protein_coding	small nuclear ribonucleoprotein polypeptide C [Source:HGNC Symbol;Acc:HGNC:11157]	-
ENSG00000110713	2807	3220	3109	3079	2980	2814	16.5617814149566	18.7758372306656	17.0775256283799	18.6274612559436	16.7931988025414	17.0585988665912	3092.17912537649	2892.56712511497	0.0958696464255751	0.0398763145540344	0.243416229676164	NUP98	11	3671083	3797792	-	9905	protein_coding	nucleoporin 98 [Source:HGNC Symbol;Acc:HGNC:8068]	-
ENSG00000181019	2805	3115	3113	2999	3204	2772	50.3772472395906	55.2889601811386	52.0499450877251	55.2277533870546	54.9599847974313	51.1504455460405	3101.65394050284	2878.62091997097	0.107460147633099	0.00662351914964686	0.0740369648064044	NQO1	16	69706996	69726951	-	3254	protein_coding	NAD(P)H quinone dehydrogenase 1 [Source:HGNC Symbol;Acc:HGNC:2874]	-
ENSG00000160691	2958	2970	3219	2933	3180	2742	39.81323489813	39.5061355985689	40.3357244182068	40.4781544889666	40.8798172804547	37.9185197346141	3022.91623566739	2952.97013397679	0.0334577167698893	0.421671369912494	0.763744546155459	SHC1	1	154962298	154974395	-	4342	protein_coding	SHC adaptor protein 1 [Source:HGNC Symbol;Acc:HGNC:10840]	-
ENSG00000050820	3144	2945	3425	2673	3013	2801	20.0195172038313	18.5325493646667	20.3035147843882	17.4521672020587	18.3241029636571	18.3247812546633	2871.15977834387	3100.55059061974	-0.111149245822885	0.0167598911068471	0.142219676504415	BCAR1	16	75228187	75268053	-	9178	protein_coding	BCAR1, Cas family scaffold protein [Source:HGNC Symbol;Acc:HGNC:971]	-
ENSG00000120889	2973	3041	3204	2854	3068	2856	33.6847002537918	34.0512455287323	33.7963557677442	33.1566840345445	33.2005793788095	33.2468580341907	2983.25790967781	2992.74782085864	-0.00467520519841952	0.906083818036289	0.97446622380139	TNFRSF10B	8	23020133	23069179	-	5158	protein_coding	TNF receptor superfamily member 10b [Source:HGNC Symbol;Acc:HGNC:11905]	-
ENSG00000166949	3064	2827	3361	2767	2981	2970	19.6492738940067	17.9168788899982	20.0662327696085	18.1947565332386	18.2588008122062	19.5690085364882	2854.06022324767	3112.01432989125	-0.125004308816417	0.00161443727483469	0.0266801952016514	SMAD3	15	67063763	67195195	+	9113	protein_coding	SMAD family member 3 [Source:HGNC Symbol;Acc:HGNC:6769]	MH1
ENSG00000145833	2758	2989	3068	3088	2999	3058	17.4778601361937	18.7196927804211	18.1004320314431	20.0655299110517	18.151937727821	19.910680655943	3024.54372311779	2947.61493583268	0.0371761414224479	0.46911512396812	0.791737814169209	DDX46	5	134758771	134855133	+	9222	protein_coding	DEAD-box helicase 46 [Source:HGNC Symbol;Acc:HGNC:18681]	-
ENSG00000184432	3035	2856	3199	2753	3132	2957	21.6912117197121	20.1726115270443	21.2852593361968	20.1748666747145	21.3795913945847	21.7135618655657	2907.42555099982	3046.98499120159	-0.0672292625920294	0.105388081712181	0.42177986498844	COPB2	3	139355600	139389732	-	8177	protein_coding	coatomer protein complex subunit beta 2 [Source:HGNC Symbol;Acc:HGNC:2232]	-
ENSG00000183741	2984	3192	3093	2868	3167	2627	21.7171279072729	22.9585923718129	20.9567087775448	21.4023795440154	22.0142636388191	19.6434728598251	3070.15686517626	2882.45931060057	0.0908908049875965	0.0482009621129333	0.272404014542705	CBX6	22	38861450	38872314	-	8030	protein_coding	chromobox 6 [Source:HGNC Symbol;Acc:HGNC:1556]	-
ENSG00000147526	2983	2876	3225	2914	2954	2968	13.8258462920647	13.1736510918155	13.9157871657852	13.8486475465274	13.0768002946419	14.133736668391	2912.42133281274	3041.43296284327	-0.0627373837703333	0.127821740942794	0.464456241997745	TACC1	8	38728186	38853028	+	12609	protein_coding	transforming acidic coiled-coil containing protein 1 [Source:HGNC Symbol;Acc:HGNC:11522]	-
ENSG00000180817	3026	2834	3150	2853	3093	2935	34.1990074343955	31.653608601929	33.1432215247027	33.0617390393439	33.3869715717404	34.0806062310402	2922.08441129641	3020.98959572074	-0.0477735892536501	0.246682835323443	0.617986122720084	PPA1	10	70202830	70233911	-	5171	protein_coding	pyrophosphatase (inorganic) 1 [Source:HGNC Symbol;Acc:HGNC:9226]	-
ENSG00000101255	3047	3181	2950	2771	3456	2485	51.8550764755935	53.5009259049577	46.7391089652033	48.3542548044076	56.1752596014763	43.4510069988025	3125.93530879819	2809.73767850418	0.153939612825362	0.109768144151217	0.429971040080286	TRIB3	20	362835	397559	+	3434	protein_coding	tribbles pseudokinase 3 [Source:HGNC Symbol;Acc:HGNC:16228]	-
ENSG00000138385	2732	3076	3020	3031	3182	2813	31.2265509501773	34.7462914565435	32.1358546054593	35.5229155503489	34.7372974685429	33.0344958347249	3092.65118525633	2839.08118672478	0.123419844039773	0.00258521049387891	0.0379323365605822	SSB	2	169791933	169812064	+	5113	protein_coding	Sjogren syndrome antigen B [Source:HGNC Symbol;Acc:HGNC:11316]	-
ENSG00000242265	2542	3149	2926	3285	3168	2766	22.2092281722439	27.1900110781175	23.7997189996084	29.4288057038621	26.4359926270265	24.8293141550294	3200.11014780464	2729.40532328053	0.229290176899644	4.55474614275635e-06	0.000212848263024101	PEG10	7	94656325	94669695	+	6689	protein_coding	paternally expressed 10 [Source:HGNC Symbol;Acc:HGNC:14005]	-
ENSG00000089693	2778	3054	3071	2860	3258	2799	42.9382835628532	46.6509266969692	44.1907978494404	45.3270876267069	48.0967850578771	44.4498157138389	3050.74305707943	2865.70752653586	0.090515522560688	0.0293913110809887	0.201244000427808	MLF2	12	6747996	6767475	-	3781	protein_coding	myeloid leukemia factor 2 [Source:HGNC Symbol;Acc:HGNC:7126]	-
ENSG00000143641	2878	3017	2997	3038	3099	2779	21.7220418477334	22.5042203080367	21.0589244854933	23.5113177002538	22.3400408074708	21.5502856517212	3048.7525002087	2869.26200799637	0.0874901734058289	0.0336566243323898	0.220332057888371	GALNT2	1	230057990	230282124	+	7743	protein_coding	polypeptide N-acetylgalactosaminyltransferase 2 [Source:HGNC Symbol;Acc:HGNC:4124]	-
ENSG00000090520	3039	3034	3101	2718	3159	2752	30.9898452324411	30.5761702462362	29.4394750333962	28.419570071276	30.7674045925694	28.8331283186299	2963.24399857062	2946.71510596698	0.00836826590308172	0.853365116858812	0.960847120319468	DNAJB11	3	186567403	186585800	+	5731	protein_coding	DnaJ heat shock protein family (Hsp40) member B11 [Source:HGNC Symbol;Acc:HGNC:14889]	-
ENSG00000180900	2912	3146	3090	2980	3026	2645	27.4839746099465	29.3444308426225	27.1510253567375	28.839237668693	27.2778176053717	25.6488839366713	3048.17806395662	2863.50711792342	0.0896992583515264	0.0435126603798973	0.256611183308472	SCRIB	8	143790920	143815379	-	6192	protein_coding	scribbled planar cell polarity protein [Source:HGNC Symbol;Acc:HGNC:30377]	-
ENSG00000099995	2834	3010	3175	2914	3109	2754	26.1688034889595	27.4681442706758	27.2940094476147	27.5900769338228	27.4193573387383	26.1277844107036	3006.83739497283	2901.58839067474	0.051031781970842	0.207045190242654	0.576987373059084	SF3A1	22	30331988	30356947	-	6329	protein_coding	splicing factor 3a subunit 1 [Source:HGNC Symbol;Acc:HGNC:10765]	-
ENSG00000139496	3127	2860	3233	2726	2803	3046	17.5346026211734	15.8494021194256	16.8777029654668	15.6737618019907	15.0121769222083	17.5490080753654	2793.65590601021	3119.39330763058	-0.159041073086067	0.000139019914999166	0.0037896556240704	NUP58	13	25301524	25349800	+	10422	protein_coding	nucleoporin 58 [Source:HGNC Symbol;Acc:HGNC:20261]	-
ENSG00000175467	2777	3045	3043	2974	3413	2532	37.5413391053411	40.6817832221173	38.2979405283951	41.2243852829398	44.0679347641843	35.1683675350092	3136.93454020476	2764.24847324573	0.182279571930468	8.07727667896332e-05	0.00242144127286873	SART1	11	65961689	65979828	+	4323	protein_coding	SART1, U4/U6.U5 tri-snRNP-associated protein 1 [Source:HGNC Symbol;Acc:HGNC:10538]	-
ENSG00000152601	2828	2881	3106	2923	3037	3005	16.545370916916	16.6578583598675	16.9175762212771	17.5349794788029	16.9704916307491	18.063263065905	2943.87765255609	2964.75738216794	-0.0100528710354974	0.820667546660684	0.952625094459794	MBNL1	3	152243828	152465780	+	9989	protein_coding	muscleblind like splicing regulator 1 [Source:HGNC Symbol;Acc:HGNC:6923]	-
ENSG00000084090	2935	2900	3149	2832	3005	2957	38.8592927857351	37.9457891274976	38.8149503880038	38.4467275351275	38.0000171501456	40.2246931070981	2908.49923357944	2997.65163322542	-0.0434077936541967	0.279388754030723	0.650943565401574	STARD7	2	96184859	96208825	-	4414	protein_coding	StAR related lipid transfer domain containing 7 [Source:HGNC Symbol;Acc:HGNC:18063]	-
ENSG00000134686	3094	2749	3239	2754	3046	2888	36.3451394892137	31.913877567903	35.4222844734929	33.1718207993716	34.1749949470789	34.8560241207541	2844.52224535744	3055.51734350278	-0.103134214422195	0.014798343141503	0.131321359999036	PHC2	1	33323623	33431052	-	4975	protein_coding	polyhomeotic homolog 2 [Source:HGNC Symbol;Acc:HGNC:3183]	-
ENSG00000152661	2873	2893	3200	2890	2879	3031	49.19471550929	48.9564665844574	51.0120050054702	50.741115923988	47.0843979579339	53.3240825086133	2885.67871787225	3018.35803969047	-0.0650044889701396	0.146994901446485	0.494817582895825	GJA1	6	121435577	121449727	+	3413	protein_coding	gap junction protein alpha 1 [Source:HGNC Symbol;Acc:HGNC:4274]	-
ENSG00000168461	2840	2937	3154	2939	3050	2832	29.712317306512	30.3669332626005	30.7198762031135	31.5280502788205	30.4768833712082	30.4415009031612	2972.21072938533	2924.00466267549	0.0233040209632402	0.56647027247307	0.85138950951966	RAB31	18	9708165	9862551	+	5586	protein_coding	RAB31, member RAS oncogene family [Source:HGNC Symbol;Acc:HGNC:9771]	-
ENSG00000055917	2864	3005	3119	2750	3006	2994	23.9861841852078	24.87204135126	24.3188544375164	23.615665486664	24.0452699001441	25.7628897231748	2915.44874938051	2977.14582768423	-0.0298597320647652	0.490156743899525	0.80506170920014	PUM2	2	20248691	20352234	-	6978	protein_coding	pumilio RNA binding family member 2 [Source:HGNC Symbol;Acc:HGNC:14958]	-
ENSG00000167085	2713	3072	3019	2857	3199	2876	41.310831743576	46.2289639878309	42.7973468228569	44.6070732890515	46.5244143352078	44.9943160899175	3036.72612350182	2854.16154017424	0.0898236740872993	0.0394293419334004	0.242213019116705	PHB	17	49404049	49414905	-	3838	protein_coding	prohibitin [Source:HGNC Symbol;Acc:HGNC:8912]	-
ENSG00000143515	3092	2875	3106	2945	2885	2819	23.864261299699	21.9293199298334	22.3177058735257	23.3062904019928	21.2670306662976	22.3541527504982	2900.60400983791	2989.29698559026	-0.0436991966400885	0.341554902828345	0.708462071849468	ATP8B2	1	154325553	154351307	+	7572	protein_coding	ATPase phospholipid transporting 8B2 [Source:HGNC Symbol;Acc:HGNC:13534]	-
ENSG00000109180	2901	2904	3106	2833	2940	3028	35.9647682644135	35.5799188885843	35.8484660318916	36.0126811662677	34.8120338652227	38.5691471977058	2889.27623324386	2997.2866751185	-0.0527198427629253	0.221232079707193	0.59390847622648	OCIAD1	4	48805212	48861817	+	4714	protein_coding	OCIA domain containing 1 [Source:HGNC Symbol;Acc:HGNC:16074]	-
ENSG00000130396	2871	2881	3232	2758	3018	2947	12.229204200852	12.1279407548627	12.8166918961011	12.0458821565456	12.27825840472	12.8973286930289	2880.81511395902	2998.66047426381	-0.0578025710781624	0.159586325904838	0.514171238908923	AFDN	6	167826922	167972023	+	13720	protein_coding	afadin, adherens junction formation factor [Source:HGNC Symbol;Acc:HGNC:7137]	-
ENSG00000100320	2914	3000	3038	2777	3100	2868	17.0059569784607	17.3026087486596	16.5058877018483	16.6175407494242	17.2792843653594	17.1967074683447	2953.32805475841	2925.01261002669	0.0143718728148741	0.726987971587288	0.918850362732726	RBFOX2	22	35738736	36028425	-	10014	protein_coding	RNA binding fox-1 homolog 2 [Source:HGNC Symbol;Acc:HGNC:9906]	-
ENSG00000142945	2812	2871	3095	2934	2987	2991	45.0731351916998	45.4793708383672	46.1851855367147	48.2216320539841	45.7288419573264	49.2576277499731	2928.27158664032	2951.08167008786	-0.0111448455284058	0.804839824881117	0.947894325941945	KIF2C	1	44739818	44767767	+	3646	protein_coding	kinesin family member 2C [Source:HGNC Symbol;Acc:HGNC:6393]	-
ENSG00000008710	3004	2948	3191	2732	3137	2676	9.47320100747744	9.18762175657887	9.36835234509885	8.83398918447798	9.44852186195949	8.67036860703795	2932.39179468458	2936.85271887425	-0.00226113261027439	0.960435767792661	0.988521803571162	PKD1	16	2088710	2135898	-	18532	protein_coding	polycystin 1, transient receptor potential channel interacting [Source:HGNC Symbol;Acc:HGNC:9008]	-
ENSG00000116237	2511	3201	2841	3186	3356	2566	29.8871385096996	37.653218272441	31.4809946238993	38.8832662439021	38.1515428157207	31.3797084023453	3243.68386121319	2623.15678236792	0.306115455320201	1.49322544433733e-13	3.32153067838396e-11	ICMT	1	6221193	6235972	-	4910	protein_coding	isoprenylcysteine carboxyl methyltransferase [Source:HGNC Symbol;Acc:HGNC:5350]	-
[truncated: 57,630 more rows]
